# Supplementary material for: Digital economy development and the urban-rural income gap: Evidence from Chinese cities
Source: PLoS One. 2023 Feb 28;18(2):e0280225. doi: 10.1371/journal.pone.0280225 (PMC9974125; doi:10.1371/journal.pone.0280225)
Supplement: S1 Data — (XLSX) [file pone.0280225.s001.xlsx]

## Sheet: Sheet1
year	city	province code	city code	province	gapt	gap	lnpgdp	ad	pub	edu	fin	sec	ivpost	ivtele	event	infind	urbanincome	ruralincome	dige	depth
2011	三明市	35	3504	福建省	0.0955362	2.53246	10.7868	0.663956	0.534006	0.0235754	1.43987	0.565263	1262	92086.8	0	0.00120879	2.0778	0.820468	-0.434063	65.45
2012	三明市	35	3504	福建省	0.0924024	2.49909	10.886	0.653582	0.505375	0.0285752	1.53342	0.532468	2035.07	148497	0	0.00120526	2.3429	0.9375	-0.340244	107.43
2013	三明市	35	3504	福建省	0.0865311	2.44246	10.8809	0.615046	0.479526	0.0266634	1.55654	0.431724	2808.14	204907	0	0.00126628	2.5724	1.0532	-0.291257	130.76
2014	三明市	35	3504	福建省	0.0649775	2.16002	11.0758	0.617451	0.457175	0.0257107	1.48002	0.552114	3050.38	222583	0	0.0012091	2.5197	1.16652	-0.136354	125.5
2015	三明市	35	3504	福建省	0.0624622	2.13908	11.1269	0.669407	0.389251	0.0290225	1.48324	0.364538	3505.98	255827	0	0.00119676	2.7393	1.2806	-0.105892	163.72
2016	三明市	35	3504	福建省	0.0795713	2.13227	11.2018	0.700399	0.373117	0.0276468	1.4803	0.399781	3428.57	250178	0	0.00129825	2.9677	1.3918	0.103521	212.118
2017	三明市	35	3504	福建省	0.0586277	2.12076	11.3185	0.688859	0.346296	0.0270107	1.41257	0.403075	4220.49	307964	0	0.00125436	3.2261	1.5212	0.150813	264.151
2018	三明市	35	3504	福建省	0.0561123	2.09999	11.4231	0.680167	0.36231	0.025737	1.31925	0.370554	4751.06	346679	0	0.00121528	3.4862	1.6601	0.320516	255.513
2019	三明市	35	3504	福建省	0.0536489	2.07198	11.5193	0.638353	0.340395	0.0246933	1.31204	0.37856	5716.48	417124	0	0.00096886	3.7942	1.8312	0.47615	260.783
2011	三门峡市	41	4112	河南省	0.0957921	2.46236	10.7375	0.338759	0.485656	0.0241406	1.0373	0.50771	91.643	8746.81	0	0.00057726	1.70617	0.6929	-0.744397	27.07
2012	三门峡市	41	4112	河南省	0.091653	2.42653	10.8279	0.352699	0.500389	0.0259505	1.14645	0.517819	94.1136	8982.62	0	0.00070828	1.91842	0.7906	-0.699622	78.8
2013	三门峡市	41	4112	河南省	0.0841846	2.34573	10.8689	0.390592	0.530847	0.0276511	1.24504	0.382408	96.5841	9218.42	0	0.0006181	2.0938	0.8926	0.253829	113.38
2014	三门峡市	41	4112	河南省	0.0778084	2.27868	10.9198	0.455854	0.558144	0.028147	1.2333	0.48937	459.913	43896.2	0	0.00096788	2.2739	0.9979	0.28673	116.21
2015	三门峡市	41	4112	河南省	0.0670392	2.14949	10.9274	0.556033	0.543529	0.0280676	1.36635	0.363144	473.244	45168.5	0	0.00113935	2.3825	1.1084	0.446499	135.1
2016	三门峡市	41	4112	河南省	0.0628237	2.10766	10.9835	0.605417	0.535942	0.0278827	1.39106	0.365967	492.702	47025.6	0	0.00152838	2.5254	1.1982	0.441559	188.154
2017	三门峡市	41	4112	河南省	0.0620381	2.10654	11.0663	0.641985	0.508975	0.0293066	1.39008	0.441173	543.693	51892.5	0	0.00130435	2.7562	1.3084	-0.11059	232.98
2018	三门峡市	41	4112	河南省	0.0590995	2.09101	11.1168	0.674537	0.492795	0.0281347	1.36441	0.469325	226.75	21642	0	0.00122807	2.9822	1.4262	-0.0467736	229.675
2019	三门峡市	41	4112	河南省	0.0557623	2.05676	11.0584	0.854977	0.491696	0.030733	1.65251	0.488478	241.763	23074.9	0	0.00132159	3.2178	1.5645	2.08185	237.507
2011	上海市	31	3100	上海市	0.0204008	2.25682	11.3213	1.40557	0.876101	0.0286126	4.96899	1.72676	9142.71	5686000	0	0.00579178	3.62305	1.60538	0.478151	85.24
2012	上海市	31	3100	上海市	0.0204092	2.2573	11.3548	1.55319	0.894763	0.0321554	4.77554	2.51707	10910.5	6785392	0	0.00600759	4.01883	1.78037	0.724444	136.52
2013	上海市	31	3100	上海市	0.0195286	2.23789	11.9241	1.67492	0.907455	0.0314572	5.2594	2.35227	12678.2	7884783	0	0.0345761	4.38514	1.9595	2.51056	203.26
2014	上海市	31	3100	上海市	0.0206457	2.30475	11.4863	1.87017	0.931372	0.0295119	5.16802	2.56772	17057.2	10600000	1	0.0188227	4.88414	2.11916	1.04861	186.97
2015	上海市	31	3100	上海市	0.0240247	2.28233	11.5502	2.13015	0.891455	0.0305419	6.25502	2.42891	13271	8253480	1	0.0193087	5.29619	2.32052	0.97404	209.32
2016	上海市	31	3100	上海市	0.0230429	2.26061	11.6662	2.33926	0.925883	0.0298442	5.57688	2.67138	13725	8535835	1	0.0185201	5.76917	2.55204	1.01005	244.55
2017	上海市	31	3100	上海市	0.0231903	2.24962	11.7422	2.34353	0.880047	0.0287258	5.46473	2.75648	12575.4	7820847	1	0.0211494	6.25957	2.7825	1.12437	320.502
2018	上海市	31	3100	上海市	0.022276	2.23981	11.8129	2.34721	0.851119	0.0280903	5.51361	2.79328	13454.5	8367574	1	0.0243866	6.80336	3.03747	1.45635	307.719
2019	上海市	31	3100	上海市	0.0214936	2.21765	11.9658	2.6947	0.876005	0.0260954	5.16704	2.80693	17275.5	10700000	1	0.0284925	7.36153	3.31952	8.59438	321.951
2011	上饶市	36	3611	江西省	0.133662	2.88537	9.72991	0.559429	0.39724	0.0468148	1.67275	0.328799	9.22082	6274.77	0	0.00057695	1.76981	0.613375	-1.15112	67.22
2012	上饶市	36	3611	江西省	0.13115	2.87786	9.85624	0.618793	0.440947	0.0551108	1.76493	0.379132	18.1788	12370.7	0	0.00082919	2.01774	0.701125	-1.11719	113.4
2013	上饶市	36	3611	江西省	0.124025	2.80275	9.82217	0.690377	0.461622	0.0591419	1.90546	0.251428	27.1368	18466.6	0	0.00075143	2.2195	0.7919	-1.21173	141.78
2014	上饶市	36	3611	江西省	0.115372	2.70885	10.0528	0.716219	0.504959	0.056173	2.0258	0.340897	28.4205	19340.2	1	0.00069154	2.4656	0.9102	-1.08749	134.36
2015	上饶市	36	3611	江西省	0.110149	2.66258	10.1118	0.777481	0.486643	0.0560199	2.26114	0.234942	26.3631	17940.1	1	0.00068493	2.6924	1.0112	-0.750157	155.46
2016	上饶市	36	3611	江西省	0.105528	2.62569	10.2034	0.856685	0.459153	0.0530949	2.45266	0.257624	55.5091	37773.9	1	0.00046272	2.9153	1.1103	-0.738245	203.865
2017	上饶市	36	3611	江西省	0.102992	2.61648	10.3015	0.88302	0.38877	0.0513886	2.68386	0.241554	53.4643	36382.4	1	0.00048593	3.1853	1.2174	-0.639271	251.155
2018	上饶市	36	3611	江西省	0.0995584	2.59673	10.3907	0.904752	0.358094	0.051543	2.81714	0.250159	66.1146	44991	1	0.00047074	3.4656	1.3346	-0.402135	240.866
2019	上饶市	36	3611	江西省	0.0944962	2.55324	10.5143	1.28806	0.317521	0.0496399	2.80294	0.25413	87.4994	59543.3	1	0.00054362	3.7456	1.467	-0.354836	245.11
2011	东莞市	44	4419	广东省	0.0113511	1.72979	10.959	0.993596	0.889596	0.017577	2.18049	7.54413			0	0.00136388	3.95126	2.28424	1.13136	74.52
2012	东莞市	44	4419	广东省	0.0111199	1.72163	10.982	1.10101	0.924115	0.0185218	2.32049	7.89277			0	0.00134481	4.29442	2.49439	1.16499	108.91
2013	东莞市	44	4419	广东省	0.0108552	1.71216	12.5793	1.17153	0.920458	0.0206911	2.4417	7.77892			0	0.00446809	4.65945	2.72138	12.827	148.92
2014	东莞市	44	4419	广东省	0.0094873	1.64661	11.1649	1.09745	0.994604	0.0202231	2.531	8.62414			0	0.00415352	3.6764	2.23271	1.27979	137.67
2015	东莞市	44	4419	广东省	0.0094006	1.64267	11.2334	1.14022	0.891142	0.0208657	2.54175	8.67608			1	0.00455487	3.97934	2.42249	2.62683	158.54
2016	东莞市	44	4419	广东省	0.0087989	1.62466	11.3228	1.14393	0.909	0.0209364	2.57787	8.18798			1	0.00575758	4.30962	2.65263	3.10876	204.902
2017	东莞市	44	4419	广东省	0.007936	1.60735	11.4222	1.09102	0.886799	0.0194642	2.4653	8.00132			1	0.0121845	4.67391	2.90783	3.65953	251.588
2018	东莞市	44	4419	广东省	0.006499	1.57144	11.5023	1.04933	0.849107	0.0187749	2.58862	7.16267			1	0.00524887	5.07213	3.22769	4.23589	251.504
2019	东莞市	44	4419	广东省	0.0052579	1.53618	11.6308	0.763353	0.780134	0.0195521	2.63775	6.73773			1	0.0073444	5.51559	3.59044	4.85875	262.65
2011	东营市	37	3705	山东省	0.21909	2.72745	11.7815	0.345912	0.752334	0.0143733	1.23114	0.493767	1327.78	97839.4	0	0.0030205	2.73427	1.0025	0.47986	47.22
2012	东营市	37	3705	山东省	0.227845	2.69414	11.8872	0.362315	0.761551	0.0158025	1.36549	0.771563	1629.1	120043	0	0.00301562	3.0953	1.1489	0.546647	109.69
2013	东营市	37	3705	山东省	0.0827308	2.61408	12.0657	0.38725	0.791374	0.0135949	1.5011	0.677991	1930.42	142246	0	0.00220193	3.3983	1.3	0.647132	161.24
2014	东营市	37	3705	山东省	0.0779969	2.55534	12.0075	0.450751	0.854485	0.0135342	1.67066	1.42968	2263.63	166800	0	0.00207447	3.694	1.4456	0.236158	154.4
2015	东营市	37	3705	山东省	0.0871621	2.7893	12.0072	0.494121	0.854234	0.0143296	1.88661	0.769631	2142.46	157871	1	0.00205371	3.8735	1.3887	0.0735777	161.81
2016	东营市	37	3705	山东省	0.0838311	2.77216	12.0078	0.552196	0.82741	0.0151052	2.08118	0.800647	2208.24	162718	1	0.0021875	4.15796	1.4999	0.137107	203.172
2017	东营市	37	3705	山东省	0.0806357	2.75431	12.0893	0.55139	0.83874	0.0131254	1.89632	0.818755	2073.63	152799	1	0.00201031	4.4763	1.6252	0.288448	247.828
2018	东营市	37	3705	山东省	0.0771475	2.74018	12.1649	0.550715	0.798529	0.012802	1.71317	0.83277	2246.02	165502	1	0.0022449	4.7912	1.7485	0.611186	244.692
2019	东营市	37	3705	山东省	0.0744363	2.68911	11.8058	0.653786	0.800481	0.0197574	2.40198	0.716322	2915.78	214855	1	0.00228426	5.1128	1.9013	0.673643	256.552
2011	中山市	44	4420	广东省	0.009485	1.61212	11.1564	0.745204	0.952034	0.0234497	2.03111	3.76287	971.6	182383	0	0.0032	2.76997	1.71821	0.672386	81.76
2012	中山市	44	4420	广东省	0.0093822	1.60902	11.2584	0.757439	0.937913	0.0247191	2.05288	3.85313	1066.05	200113	0	0.00264201	3.11298	1.93471	0.918922	118.34
2013	中山市	44	4420	广东省	0.0086554	1.5775	12.0515	0.757166	0.952034	0.0250482	2.23498	3.28492	1160.5	217843	0	0.00346179	3.42739	2.17268	6.03043	161.14
2014	中山市	44	4420	广东省	0.0079811	1.54757	11.3928	0.76578	0.963002	0.0254817	2.25964	3.8859	2727.27	511947	1	0.00386847	3.43039	2.21663	2.58717	147.75
2015	中山市	44	4420	广东省	0.007513	1.52648	11.4514	0.802913	0.81167	0.0214081	2.29715	3.23114	1438.13	269958	1	0.00406607	3.7254	2.44051	3.29097	169.03
2016	中山市	44	4420	广东省	0.0071615	1.5116	11.5076	0.868818	0.804062	0.0204484	2.62213	3.17104	1508.84	283230	1	0.0040625	4.16128	2.7529	3.37338	215.7
2017	中山市	44	4420	广东省	0.0070685	1.50922	11.5685	0.939411	0.686894	0.0193962	2.66702	3.441	2047.95	384429	1	0.00385542	4.52954	3.00124	3.10562	268.6
2018	中山市	44	4420	广东省	0.007099	1.51267	11.6135	1.00592	0.719873	0.0193656	2.74365	3.66625	2277.98	427610	1	0.00337349	4.88037	3.22633	3.54349	261.099
2019	中山市	44	4420	广东省	0.0067145	1.49487	11.4372	0.996536	0.688272	0.0238322	3.48586	3.43327	2301.38	432002	1	0.00306011	5.25024	3.51216	3.85221	271.712
2011	临汾市	14	1410	山西省	0.128754	2.83235	10.1743	0.481916	0.476179	0.0317632	1.86399	0.259947	353.382	63241.7	0	0.00095737	1.74416	0.6158	-0.678879	20.88
2012	临汾市	14	1410	山西省	0.127047	2.83297	10.2411	0.502414	0.49746	0.0383366	1.97075	0.401389	334.857	59926.5	0	0.00094754	1.97827	0.6983	-0.636409	73.53
2013	临汾市	14	1410	山西省	0.120745	2.77541	10.2634	0.551453	0.445403	0.0356802	2.15677	0.267202	316.332	56611.3	0	0.0011497	2.18203	0.7862	-0.467375	102.64
2014	临汾市	14	1410	山西省	0.112985	2.69669	10.224	0.696484	0.417771	0.0343447	2.30541	0.472698	389.697	69740.8	0	0.00121467	2.36095	0.8755	-0.440409	103.39
2015	临汾市	14	1410	山西省	0.11288	2.71953	10.175	0.899238	0.306691	0.0443777	2.61928	0.344862	377.954	67639.2	0	0.00116333	2.54983	0.9376	-0.381498	121.16
2016	临汾市	14	1410	山西省	0.110095	2.70718	10.2074	0.976804	0.276519	0.0425882	2.75326	0.348338	381.91	68347.2	0	0.00106481	2.70853	1.0005	-0.0168912	178.036
2017	临汾市	14	1410	山西省	0.106813	2.68786	10.2935	1.0095	0.290405	0.0391014	2.70655	0.351285	467.75	83709.3	0	0.00099307	2.88729	1.0742	-0.11981	215.789
2018	临汾市	14	1410	山西省	0.10176	2.63903	10.3756	1.03726	0.32654	0.0381582	2.72749	0.355611	546.782	97853	0	0.00080831	3.0692	1.163	0.0641792	208.821
2019	临汾市	14	1410	山西省	0.0954066	2.56811	10.3813	1.14682	0.335751	0.0402321	2.97408	0.359936	584.742	104646	0	0.00076389	3.28949	1.2809	-0.0685364	216.328
2011	临沂市	37	3713	山东省	0.0813891	3.02215	10.222	0.802566	0.495848	0.0261027	1.55009	0.331156	138.471	21114.2	0	0.00097511	2.42316	0.8018	-0.78454	54.95
2012	临沂市	37	3713	山东省	0.0819217	3.01935	10.3025	0.85979	0.487345	0.0282961	1.70572	0.340045	212.151	32349	0	0.00125647	2.7624	0.9149	-0.642481	99.1
2013	临沂市	37	3713	山东省	0.124551	2.91818	10.3292	0.90731	0.532931	0.0287966	1.84644	0.769156	285.83	43583.9	0	0.00104866	3.0317	1.0389	-0.633831	136.4
2014	临沂市	37	3713	山东省	0.116917	2.84005	10.464	0.958216	0.551577	0.0301086	2.02186	0.856516	319.542	48724.2	1	0.00088038	3.30259	1.16286	-0.621185	118.48
2015	临沂市	37	3713	山东省	0.100233	2.64379	10.5093	1.02521	0.532038	0.0340783	2.1516	0.231143	341.802	52118.5	1	0.00080081	2.8627	1.0828	-0.687624	148.75
2016	临沂市	37	3713	山东省	0.0975226	2.64979	10.5663	1.11248	0.51176	0.0332952	2.29555	0.275636	347.159	52935.4	1	0.00095406	3.08595	1.1646	-0.598923	199.124
2017	临沂市	37	3713	山东省	0.0942069	2.63744	10.6268	1.12906	0.483946	0.0326931	2.38295	0.280622	533.37	81329	1	0.00088619	3.3266	1.2613	-0.247884	241.732
2018	临沂市	37	3713	山东省	0.101761	2.61967	10.704	1.14326	0.487909	0.0327983	2.424	0.284049	583.542	88979.4	1	0.00077711	3.5727	1.3638	0.0037318	238.022
2019	临沂市	37	3713	山东省	0.0938777	2.53101	10.6739	1.40496	0.464274	0.0370297	2.82059	0.300224	649.914	99099.9	1	0.00052321	3.7912	1.4979	0.179555	246.398
2011	临沧市	53	5309	云南省	0.175184	3.30501	9.32063	0.774084	0.166058	0.0857835	1.90194	0.154924			0	0.00036885	1.4159	0.42841	-1.21124	53.47
2012	临沧市	53	5309	云南省	0.154136	3.06514	9.57332	0.629543	0.188167	0.0879255	1.74532	0.166759			0	0.00072003	1.581	0.5158	-1.12606	78.6
2013	临沧市	53	5309	云南省	0.143897	2.95038	9.77741	0.62648	0.203198	0.0788745	1.74439	0.15601			0	0.00067682	1.7897	0.6066	-0.964673	104.36
2014	临沧市	53	5309	云南省	0.122679	2.71237	9.83681	0.622045	0.191605	0.0711442	1.76894	0.177762			0	0.00067482	1.9526	0.719886	-1.0082	109.37
2015	临沧市	53	5309	云南省	0.115277	2.63239	9.90733	1.10112	0.187959	0.0709339	1.87735	0.145189			0	0.00063398	2.1225	0.8063	-0.92124	133.56
2016	临沧市	53	5309	云南省	0.110717	2.58829	9.99451	1.13223	0.179359	0.068676	1.85186	0.17879			0	0.00063559	2.3072	0.8914	-0.710577	181.959
2017	临沧市	53	5309	云南省	0.106858	2.55309	10.0834	1.18327	0.164822	0.0716169	1.80517	0.182142			0	0.00058824	2.5056	0.9814	-0.716973	231.316
2018	临沧市	53	5309	云南省	0.103833	2.5252	10.1223	1.22945	0.165228	0.0792229	1.79148	0.185087			0	0.000625	2.7161	1.0756	-0.353656	211.458
2019	临沧市	53	5309	云南省	0.0992956	2.47955	10.3065	1.79961	0.16952	0.0709671	1.66085	0.158388			0	0.0006639	2.9524	1.1907	-0.190275	209.015
2011	丽水市	33	3311	浙江省	0.12961	2.99539	10.5376	0.80608	0.371796	0.0353985	2.82198	0.34598			0	0.00129159	2.3391	0.7809	-0.185266	83.19
2012	丽水市	33	3311	浙江省	0.124326	2.97109	10.6512	0.812612	0.384731	0.0410789	2.75112	1.16204			0	0.00118321	2.6309	0.8855	-0.0092662	130.97
2013	丽水市	33	3311	浙江省	0.0762676	2.30096	10.5251	0.8047	0.377219	0.0391904	2.92137	0.403345			0	0.00110141	2.8005	1.2171	-0.265002	185.25
2014	丽水市	33	3311	浙江省	0.0698633	2.23051	10.8089	0.905138	0.372606	0.0401121	2.99149	1.22563			0	0.00109517	3.0413	1.3635	0.375956	158.07
2015	丽水市	33	3311	浙江省	0.0659813	2.19167	10.8528	1.00832	0.338337	0.0473727	3.01821	0.478764			0	0.00105263	3.2875	1.5	0.546875	186.07
2016	丽水市	33	3311	浙江省	0.0639483	2.18531	10.9374	1.05123	0.303118	0.0487365	2.95917	0.511807			0	0.00101124	3.5968	1.6459	0.761683	226.566
2017	丽水市	33	3311	浙江省	0.0603805	2.15781	10.9595	1.15407	0.298187	0.0535694	3.14608	0.572112			0	0.00118959	3.8996	1.8072	0.76493	276.07
2018	丽水市	33	3311	浙江省	0.0571042	2.13618	11.0605	1.25078	0.300937	0.0494226	3.16248	0.533864			0	0.00114815	4.2557	1.9922	0.95278	272.958
2019	丽水市	33	3311	浙江省	0.0543369	2.11741	11.1115	1.40951	0.265585	0.0519261	3.5124	0.573871			0	0.00114815	4.6437	2.1931	1.16565	282.389
2011	丽江市	53	5307	云南省	0.209176	3.70304	9.56654	0.989443	0.267009	0.0668835	3.35621	0.16137			0	0.0009106	1.5812	0.427	-1.27703	70
2012	丽江市	53	5307	云南省	0.209548	3.71162	9.73329	0.95719	0.356112	0.0891062	3.39605	0.233241			0	0.00141549	1.8907	0.5094	-1.06027	101.92
2013	丽江市	53	5307	云南省	0.197299	3.57032	9.93953	0.853389	0.404403	0.0785623	3.33723	0.179182			0	0.00108787	2.1554	0.6037	-0.919708	147.22
2014	丽江市	53	5307	云南省	0.174601	3.30653	9.9361	0.93033	0.35984	0.07582	3.44254	0.238321			0	0.00157546	2.3752	0.718337	-0.969568	124.29
2015	丽江市	53	5307	云南省	0.169359	3.25631	9.93905	1.12695	0.331634	0.0723945	3.33961	0.25447			0	0.00090909	2.5803	0.7924	-0.87771	154.12
2016	丽江市	53	5307	云南省	0.164217	3.21131	10.0906	1.17682	0.321485	0.0754173	3.34392	0.268437			0	0.00090909	2.8099	0.875	-0.694816	199.488
2017	丽江市	53	5307	云南省	0.161023	3.19359	10.1799	1.17	0.249159	0.0796724	3.30647	0.250398			0	0.00114754	3.0403	0.952	-0.385127	247.77
2018	丽江市	53	5307	云南省	0.157652	3.16832	10.2083	1.16403	0.256207	0.0795184	3.54739	0.260939			0	0.00097561	3.2903	1.0385	-0.27239	230.148
2019	丽江市	53	5307	云南省	0.151515	3.10824	10.5015	1.72185	0.262524	0.0568397	2.81911	0.270099			0	0.00073171	3.5667	1.1475	-0.156455	228.667
2011	乐山市	51	5111	四川省	0.111089	2.60636	10.252	0.416181	0.417747	0.0219039	1.8825	0.335167	524.022	32127.2	0	0.00093247	1.7644	0.67696	-0.695087	60.47
2012	乐山市	51	5111	四川省	0.112077	2.63337	10.3217	0.4195	0.417292	0.0292354	1.99665	0.487657	640.317	39257.1	0	0.00064825	2.0397	0.77456	-0.711799	100.18
2013	乐山市	51	5111	四川省	0.107554	2.59368	10.3696	0.436505	0.387774	0.029615	2.16455	0.454186	756.612	46387	0	0.00073116	2.2661	0.8737	-0.709877	135.5
2014	乐山市	51	5111	四川省	0.102778	2.54947	10.5221	0.488852	0.365754	0.0266327	2.3204	0.627339	783.143	48013.6	0	0.00073054	2.4791	0.9724	-0.542422	126.24
2015	乐山市	51	5111	四川省	0.0788708	2.26297	10.596	0.510602	0.368427	0.0295228	2.27931	0.358049	898.927	55112.2	0	0.00067644	2.63606	1.16487	-0.3682	148.7
2016	乐山市	51	5111	四川省	0.0762331	2.24198	10.6715	0.64695	0.362208	0.0273551	2.25795	0.363585	1044.46	64034.4	0	0.00064972	2.8583	1.2749	-0.272863	193.278
2017	乐山市	51	5111	四川省	0.0743096	2.23092	10.7392	0.822623	0.351812	0.0279741	2.33502	0.395833	1167.1	71553.7	0	0.00062323	3.107	1.3927	0.0630098	245.649
2018	乐山市	51	5111	四川省	0.0720528	2.21861	10.8076	1.00783	0.362936	0.0269041	2.33821	0.4165	1934.79	118620	0	0.00071225	3.3663	1.5173	0.269024	230.529
2019	乐山市	51	5111	四川省	0.0688325	2.19249	10.9508	1.02114	0.368086	0.0236397	2.2567	0.469329	2246.13	137708	0	0.00062857	3.6676	1.6728	0.281307	235.065
2011	九江市	36	3604	江西省	0.111631	2.64273	10.1835	0.560867	0.448577	0.0328247	1.61382	0.327678	1466.18	113309	0	0.0007597	1.79108	0.677736	-1.00066	66.44
2012	九江市	36	3604	江西省	0.107338	2.61144	10.3018	0.609375	0.476055	0.0389326	1.70399	0.488182	1748.22	135106	0	0.00037587	2.03304	0.778514	-0.851763	111.26
2013	九江市	36	3604	江西省	0.101591	2.55582	10.3587	0.638374	0.520849	0.0406207	1.75753	0.328954	2030.27	156902	0	0.00092447	2.2504	0.8805	-0.894211	139.97
2014	九江市	36	3604	江西省	0.0938078	2.47332	10.5213	0.668233	0.557092	0.0402133	1.74676	0.507308	2555.11	197463	0	0.00092049	2.5077	1.0139	-0.787747	135.14
2015	九江市	36	3604	江西省	0.0927766	2.48003	10.5842	0.736684	0.558185	0.0432611	1.90533	0.319329	3163.74	244499	0	0.00095164	2.7635	1.1143	-0.660444	160.26
2016	九江市	36	3604	江西省	0.0901112	2.46862	10.6768	0.784793	0.559699	0.0395607	2.07448	0.340444	3562.9	275348	0	0.00073218	3.0011	1.2157	-0.565698	205.295
2017	九江市	36	3604	江西省	0.0868865	2.44997	10.8058	0.816769	0.500044	0.0379029	2.08063	0.348375	4321.12	333944	0	0.00082692	3.2592	1.3303	-0.47017	257.797
2018	九江市	36	3604	江西省	0.083994	2.43509	10.9201	0.842314	0.481579	0.0369777	2.17929	0.353387	4342.26	335578	0	0.00070881	3.5265	1.4482	-0.315411	250.565
2019	九江市	36	3604	江西省	0.0806468	2.41415	11.0601	0.926623	0.435504	0.0369992	2.16027	0.319125	5404.2	417646	0	0.00064885	3.8076	1.5772	-0.219363	254.91
2011	云浮市	44	4453	广东省	0.0574673	1.97511	9.91848	0.768778	0.386065	0.0357675	1.90047	0.286471			0	0.00066807	1.60905	0.814664	-0.914185	75.77
2012	云浮市	44	4453	广东省	0.0586207	1.98787	10.023	0.722499	0.386335	0.0391868	1.95094	1.0819			0	0.00066294	1.83321	0.9222	-0.681978	102.22
2013	云浮市	44	4453	广东省	0.0586147	1.98787	9.94122	0.798887	0.41952	0.0438709	2.01963	0.271602			0	0.00079667	2.04403	1.02825	-0.0339052	133.02
2014	云浮市	44	4453	广东省	0.0340661	1.68781	10.2129	0.78803	0.397099	0.0283703	2.04756	1.11934			0	0.00092371	1.86786	1.10668	0.890148	123.51
2015	云浮市	44	4453	广东省	0.0333801	1.67847	10.2777	0.858318	0.372889	0.0456047	2.12291	0.281042			0	0.0008766	2.01542	1.20075	0.292642	132.72
2016	云浮市	44	4453	广东省	0.0336356	1.68157	10.3578	0.929435	0.34815	0.0447917	2.14783	0.277857			0	0.00086667	2.18875	1.30161	0.809788	188.988
2017	云浮市	44	4453	广东省	0.0319885	1.65996	10.3807	1.04667	0.316781	0.0464986	2.30513	0.303819			0	0.0007309	2.3446	1.41244	0.130458	242.943
2018	云浮市	44	4453	广东省	0.0302519	1.63688	10.4267	1.16437	0.267346	0.0481515	2.3466	0.263266			0	0.00073333	2.49465	1.52403	0.826588	232.692
2019	云浮市	44	4453	广东省	0.0282807	1.61037	10.5011	1.61972	0.2489	0.0521696	2.38962	0.263765			0	0.00083056	2.68065	1.66462	1.57819	239.803
2011	亳州市	34	3416	安徽省	0.166904	3.20999	9.4625	0.86226	0.245595	0.0472541	1.59771	0.0801555			0	0.00039834	1.80991	0.563838	-1.31346	52.35
2012	亳州市	34	3416	安徽省	0.159524	3.12724	9.59165	0.850595	0.269021	0.0570009	1.73305	0.0831019			0	0.00039448	2.04882	0.655155	-1.22033	94.24
2013	亳州市	34	3416	安徽省	0.150868	3.03165	9.43332	0.862333	0.311877	0.0481262	1.83192	0.081682			0	0.00055741	2.26048	0.745627	-1.23916	134.44
2014	亳州市	34	3416	安徽省	0.0915258	2.36333	9.78521	0.976432	0.31715	0.041691	1.92676	0.182907			0	0.00042614	2.1192	0.8967	-1.0621	114.66
2015	亳州市	34	3416	安徽省	0.0924569	2.3742	9.84007	1.01961	0.297252	0.0476227	2.16751	0.0793443			0	0.00036243	2.312	0.9738	-0.85283	135.57
2016	亳州市	34	3416	安徽省	0.0918058	2.36885	9.93358	1.07388	0.312386	0.0488699	2.51065	0.092395			0	0.00031201	2.5053	1.0576	-0.625429	188.417
2017	亳州市	34	3416	安徽省	0.0898644	2.35062	10.0161	1.11433	0.290902	0.050896	2.76623	0.115561			0	0.0003698	2.7246	1.1591	-0.551852	236.972
2018	亳州市	34	3416	安徽省	0.0876213	2.32918	10.1083	1.1473	0.325954	0.0501885	2.95614	0.120366			0	0.00045872	2.9711	1.2756	-0.391053	226.825
2019	亳州市	34	3416	安徽省	0.0845206	2.29819	10.4137	1.42982	0.337742	0.0437825	2.44604	0.128759			0	0.00034848	3.2409	1.4102	-0.258764	235.989
2011	佛山市	44	4406	广东省	0.0096186	2.21602	11.4208	0.54354	0.879204	0.0126839	2.23881	2.44947	2496.64	328642	0	0.00273605	3.0718	1.38618	0.724046	76.04
2012	佛山市	44	4406	广东省	0.0095068	2.20485	11.4215	0.576045	0.885069	0.0146155	2.40616	2.48573	3560.28	468654	0	0.00273791	3.45797	1.56835	1.18569	117.64
2013	佛山市	44	4406	广东省	0.0092229	2.17324	12.12	0.58301	0.89725	0.0146307	2.6388	2.03523	4623.93	608666	0	0.0038725	3.80377	1.75028	4.18303	159.32
2014	佛山市	44	4406	广东省	0.0060751	1.81919	11.529	0.587969	0.95463	0.0142096	2.53594	2.72274	9332.18	1228432	0	0.00338895	3.65547	2.0094	1.68495	146.3
2015	佛山市	44	4406	广东省	0.00586	1.80195	11.5927	0.625703	0.696994	0.0159924	2.47606	2.40922	5181.35	682042	0	0.00320165	3.97569	2.20632	1.63429	167.31
2016	佛山市	44	4406	广东省	0.0056927	1.78484	11.6604	0.648834	0.868719	0.0144225	2.46874	2.39587	5051.3	664923	0	0.00301266	4.31203	2.41592	1.59796	217.213
2017	佛山市	44	4406	广东省	0.0055945	1.77526	11.7307	0.698523	0.853703	0.014923	2.42268	2.51105	4828.34	635574	0	0.0035122	4.68485	2.63896	1.85685	270.434
2018	佛山市	44	4406	广东省	0.0054692	1.76386	11.7574	0.744071	0.871796	0.0149188	2.5498	2.3695	5424.02	713985	0	0.00359813	5.07369	2.87647	2.27798	266.121
2019	佛山市	44	4406	广东省	0.0053517	1.75323	11.8045	0.752757	0.777221	0.0148556	2.67119	2.11834	5839.85	768723	0	0.00293987	5.52328	3.15034	2.70131	277.301
2011	保山市	53	5305	云南省	0.202976	3.65609	9.44975	1.14855	0.264926	0.0608475	2.14392	0.190938	119.83	6798.34	0	0.00051669	1.6229	0.44389	-1.22403	51.83
2012	保山市	53	5305	云南省	0.19515	3.54211	9.64193	1.06872	0.251105	0.0738231	2.0398	0.192551	136.909	7767.27	0	0.00031385	1.8883	0.5331	-1.16832	91.37
2013	保山市	53	5305	云南省	0.185885	3.43076	9.76996	1.06895	0.284398	0.0666676	2.063	0.131664	153.987	8736.21	0	0.00058548	2.1528	0.6275	-1.1105	119.89
2014	保山市	53	5305	云南省	0.157011	3.09974	9.88155	1.06831	0.287257	0.059128	2.16701	0.206792	175.1	9934.03	0	0.00050407	2.3638	0.762579	-1.06636	113.23
2015	保山市	53	5305	云南省	0.147678	2.99195	9.9732	1.13448	0.271879	0.0595504	2.4022	0.138208	199.185	11300.4	0	0.00046332	2.5647	0.8572	-1.02185	132.75
2016	保山市	53	5305	云南省	0.143823	2.94939	10.0729	1.15907	0.270426	0.0645809	2.5843	0.173078	256.415	14547.3	0	0.00042308	2.7801	0.9426	-0.886966	180.094
2017	保山市	53	5305	云南省	0.140971	2.92259	10.1681	1.08366	0.261795	0.0649734	2.65509	0.177037	324.447	18407	0	0.00041985	3.0164	1.0321	-0.557264	228.049
2018	保山市	53	5305	云南省	0.137944	2.89326	10.2459	1.02625	0.253167	0.066601	2.51201	0.183832	426.016	24169.3	0	0.00038023	3.2636	1.128	-0.41718	213.549
2019	保山市	53	5305	云南省	0.131483	2.82831	10.5064	1.05836	0.248095	0.0474504	2.06869	0.192457	560.96	31825.1	0	0.0007197	3.5351	1.2499	-0.357996	214.607
2011	信阳市	41	4115	河南省	0.10208	2.48182	9.93319	0.771559	0.198975	0.0463487	1.50931	0.258675	74.7843	18920.4	0	0.00043508	1.52706	0.6153	-1.05781	54.47
2012	信阳市	41	4115	河南省	0.100034	2.4623	10.0145	0.826326	0.200132	0.0537445	1.48659	0.310653	75.215	19029.4	0	0.00054849	1.72558	0.7008	-1.02192	89.76
2013	信阳市	41	4115	河南省	0.0940987	2.39915	9.81935	0.816316	0.222817	0.0470487	1.73262	0.0875737	75.6457	19138.4	0	0.00111953	1.915	0.7982	-1.26719	133.3
2014	信阳市	41	4115	河南省	0.0915042	2.37483	10.2216	0.804767	0.229711	0.0454911	1.82247	0.251257	55.0011	13915.3	0	0.0010372	2.106	0.8868	-0.991852	123.69
2015	信阳市	41	4115	河南省	0.0826662	2.27895	10.3142	0.887257	0.242874	0.0435556	1.9525	0.180697	77.4328	19590.5	0	0.00107229	2.2434	0.9844	-0.911778	144.91
2016	信阳市	41	4115	河南省	0.0794519	2.24946	10.3651	0.974968	0.233791	0.0454082	2.02916	0.182173	81.2648	20560	0	0.00104238	2.3959	1.0651	-0.426543	197.382
2017	信阳市	41	4115	河南省	0.0767966	2.2345	10.4349	1.07408	0.225203	0.0459791	2.10854	0.152926	227.821	57638.7	0	0.00100877	2.6061	1.1663	-0.593278	246.279
2018	信阳市	41	4115	河南省	0.0751376	2.21807	10.5171	1.16308	0.211595	0.049158	2.0611	0.141155	177.373	44875.3	0	0.00094298	2.8276	1.2748	-0.662868	240.483
2019	信阳市	41	4115	河南省	0.0705007	2.17166	10.6606	1.24084	0.199731	0.0429909	1.95475	0.154187	216.126	54680	0	0.00097065	3.0425	1.401	-0.117544	247.488
2011	六安市	34	3415	安徽省	0.151817	3.06016	9.58782	0.716744	0.270651	0.0558609	1.98957	0.119241	30.0711	6393.11	0	0.00028281	1.72699	0.564345	-1.19501	60.63
2012	六安市	34	3415	安徽省	0.14253	2.96398	9.69572	0.699198	0.275866	0.0630438	2.12773	0.24255	43.3483	9215.85	0	0.00028173	1.93687	0.65347	-1.08633	106.15
2013	六安市	34	3415	安徽省	0.133055	2.86312	9.55315	0.684344	0.286132	0.0574602	2.32378	0.117395	56.6256	12038.6	0	0.00028031	2.12747	0.74306	-1.22236	143.29
2014	六安市	34	3415	安徽省	0.10069	2.48703	9.86324	0.692859	0.294904	0.0567718	2.43995	0.239947	55.7864	11860.2	0	0.00058447	2.061	0.8287	-1.09822	137.13
2015	六安市	34	3415	安徽省	0.0943276	2.41796	9.97692	0.784939	0.285959	0.0685213	2.99219	0.106975	64.8659	13790.5	0	0.00157141	2.2238	0.9197	-0.801393	156.31
2016	六安市	34	3415	安徽省	0.098954	2.48273	10.0561	0.84459	0.287204	0.0587713	2.94799	0.138325	110.109	23409.2	0	0.00190068	2.4728	0.996	-0.881006	208.351
2017	六安市	34	3415	安徽省	0.0962244	2.4621	10.1026	0.969388	0.300474	0.0578296	3.39545	0.161846	115.634	24583.7	0	0.00267007	2.6731	1.0857	-0.712752	254.097
2018	六安市	34	3415	安徽省	0.0931868	2.4308	10.1936	1.08643	0.296417	0.0600275	3.51511	0.171381	146.263	31095.4	0	0.00253401	2.907	1.1959	-0.394576	246.587
2019	六安市	34	3415	安徽省	0.0899445	2.40018	10.4154	1.39651	0.266228	0.0509764	3.17549	0.181362	209.605	44562.1	0	0.00228814	3.1788	1.3244	-0.259456	255.7
2011	兰州市	62	6201	甘肃省	0.0671291	3.03735	10.534	1.01057	0.492873	0.0249727	4.96417	0.522537	943.045	90644.6	0	0.00148423	1.59526	0.525213	-0.332524	43.7
2012	兰州市	62	6201	甘肃省	0.0621958	2.96302	10.673	1.04011	0.512002	0.0258224	5.28329	0.536217	1462.95	140618	0	0.00207816	1.84428	0.622432	-0.400958	83.78
2013	兰州市	62	6201	甘肃省	0.057247	2.91911	10.7818	1.10522	0.513717	0.0241792	5.5773	0.625983	1982.86	190590	0	0.00311042	2.07668	0.711408	0.113402	121.54
2014	兰州市	62	6201	甘肃省	0.0538376	2.85475	10.9109	1.3622	0.543833	0.025728	6.11225	0.716227	2219.53	213339	0	0.00279938	2.30301	0.80673	0.277285	115.06
2015	兰州市	62	6201	甘肃省	0.0512152	2.81551	10.9503	1.60632	0.538345	0.0320167	7.01107	0.65642	2517.74	242002	1	0.00276569	2.7088	0.9621	0.140296	136.88
2016	兰州市	62	6201	甘肃省	0.0520788	2.85461	11.022	1.78963	0.508015	0.0327224	7.51896	0.678674	2568.64	246896	1	0.0028483	2.96614	1.03907	0.560304	185.302
2017	兰州市	62	6201	甘肃省	0.0521874	2.85986	11.1165	1.83217	0.545462	0.0321197	7.26053	0.695443	3474.17	333934	1	0.00366154	3.2331	1.13051	0.854287	232.207
2018	兰州市	62	6201	甘肃省	0.0514237	2.83124	11.1988	1.86801	0.544017	0.0292651	7.21823	0.731557	4677.21	449569	1	0.00370031	3.5014	1.2367	1.14518	225.147
2019	兰州市	62	6201	甘肃省	0.0505888	2.80018	11.2281	1.94688	0.51072	0.03112	7.35389	0.814806	5691.15	547028	1	0.00642424	3.8095	1.36045	1.22344	236.905
2011	内江市	51	5110	四川省	0.102675	2.50113	10.0459	0.338828	0.207382	0.0208081	1.21778	0.354003	46.2824	10005.4	0	0.00039925	1.6602	0.66378	-1.20364	64.3
2012	内江市	51	5110	四川省	0.103269	2.51796	10.1789	0.335578	0.217748	0.0301601	1.32362	0.34781	57.2058	12366.9	0	0.00114943	1.9142	0.76022	-1.12041	99.33
2013	内江市	51	5110	四川省	0.0978986	2.45969	10.1283	0.35042	0.316171	0.028938	1.48849	0.248073	68.1292	14728.3	0	0.0017108	2.1114	0.8584	-1.26104	132.15
2014	内江市	51	5110	四川省	0.0937764	2.42154	10.3425	0.370099	0.269183	0.0279949	1.50629	0.692076	66.9785	14479.5	0	0.0005394	2.3162	0.9565	-0.914167	118.88
2015	内江市	51	5110	四川省	0.0793958	2.25651	10.376	0.403573	0.261219	0.0329936	1.57715	0.267659	109.155	23597.4	1	0.00044896	2.57866	1.14276	-0.78824	140.07
2016	内江市	51	5110	四川省	0.0774567	2.24049	10.4535	0.474016	0.268094	0.0291489	1.61717	0.29374	147.208	31823.6	1	0.00042857	2.7986	1.2491	-0.686315	190.809
2017	内江市	51	5110	四川省	0.0757176	2.22823	10.4779	0.689975	0.257898	0.0297025	1.72332	0.207226	191.011	41293	1	0.00043165	3.0393	1.364	0.692102	239.244
2018	内江市	51	5110	四川省	0.0736588	2.21237	10.5423	0.952161	0.253488	0.029874	1.80701	0.301434	830.101	179453	1	0.00070218	3.2982	1.4908	0.70157	229.172
2019	内江市	51	5110	四川省	0.0710253	2.19204	10.5647	1.43463	0.23391	0.033135	1.96774	0.255323	879.666	190168	1	0.00058537	3.6059	1.645	1.36437	233.543
2011	北京市	11	1100	北京市	0.0255145	2.23288	11.3103	3.2945	0.926368	0.032001	6.25619	2.49108	11614.9	9487848	0	0.0387176	3.2903	1.47357	0.906964	76.53
2012	北京市	11	1100	北京市	0.0250779	2.21349	11.3791	3.36828	0.8995	0.0351606	6.28623	2.83041	12412	10100000	0	0.0408713	3.64688	1.64757	1.27122	126.63
2013	北京市	11	1100	北京市	0.0245756	2.19883	11.9062	3.4431	0.877195	0.0349312	6.25535	2.82436	13209	10800000	0	0.0445635	4.0321	1.83375	1.46657	183.31
2014	北京市	11	1100	北京市	0.0324213	2.57227	11.5129	3.65791	0.890045	0.0347879	6.23469	3.05984	12138.1	9915202	1	0.0461242	4.85318	1.88673	1.88581	172.16
2015	北京市	11	1100	北京市	0.0320293	2.56989	11.5759	4.03496	0.823302	0.0371793	7.43604	2.97334	12236	9995137	1	0.0507803	5.28592	2.05687	2.23282	193.18
2016	北京市	11	1100	北京市	0.0319782	2.56731	11.6801	4.16563	0.79312	0.0345698	7.37893	3.02378	10745.9	8777934	1	0.0511226	5.72753	2.23095	3.0279	234.014
2017	北京市	11	1100	北京市	0.0321201	2.57446	11.7691	4.26222	0.796362	0.034456	7.19192	3.12593	10345.4	8450824	1	0.0568993	6.24063	2.42405	2.15625	290.407
2018	北京市	11	1100	北京市	0.0319641	2.5666	11.8509	4.34675	0.774811	0.0338228	7.50581	3.26102	11807.2	9644872	1	0.0614254	6.79899	2.64903	3.71096	286.159
2019	北京市	11	1100	北京市	0.0314628	2.5528	12.009	5.16832	0.785219	0.0321172	6.72657	3.33736	13860.2	11300000	1	0.0619394	7.38485	2.89284	3.87971	297.681
2011	北海市	45	4505	广西壮族自治区	0.129111	2.98544	10.3767	0.837883	0.43787	0.0288122	1.56873	0.399756	55.0367	18960.2	0	0.00101553	1.8656	0.6249	-0.693065	69.61
2012	北海市	45	4505	广西壮族自治区	0.12275	2.93372	10.607	0.621567	0.416598	0.0275243	1.43711	0.442654	58.2743	20075.5	0	0.0010119	2.1202	0.7227	-0.548315	102.98
2013	北海市	45	4505	广西壮族自治区	0.1146	2.841	10.6803	0.584776	0.422657	0.0232239	1.42112	0.294466	61.512	21190.9	0	0.00112161	2.3407	0.8239	-0.491155	129.19
2014	北海市	45	4505	广西壮族自治区	0.0987463	2.63587	10.8894	0.550283	0.450094	0.0227574	1.37272	0.328496	63.9054	22015.4	0	0.00100413	2.5618	0.9719	-0.28547	128.11
2015	北海市	45	4505	广西壮族自治区	0.0943638	2.59004	10.9196	0.627626	0.36576	0.0277199	1.38173	0.30152	70.1337	24161	0	0.00098837	2.7514	1.0623	-0.112084	149.69
2016	北海市	45	4505	广西壮族自治区	0.0890421	2.53072	11.0281	0.611859	0.333671	0.0278585	1.34186	0.300925	91.6585	31576.3	0	0.00115607	2.9412	1.1622	-0.0656531	200.517
2017	北海市	45	4505	广西壮族自治区	0.0851597	2.5031	11.2169	0.677394	0.408085	0.0233651	1.29558	0.305937	90.5363	31189.8	0	0.00085714	3.1912	1.2749	2.79341	244.488
2018	北海市	45	4505	广西壮族自治区	0.0739815	2.34829	11.1925	0.735386	0.408381	0.0255037	1.52134	0.372092	258.844	89171.9	0	0.0011236	3.4325	1.4617	0.477843	238.237
2019	北海市	45	4505	广西壮族自治区	0.0736331	2.3599	11.251	0.952425	0.389381	0.0284576	1.59928	0.397156	138.785	47811.4	0	0.00122222	3.6602	1.551	0.640902	245.057
2011	十堰市	42	4203	湖北省	0.167602	3.50445	10.1436	0.669367	0.360399	0.0274071	1.75203	0.272226	107.236	25748.6	0	0.00284974	1.4172	0.4044	-0.886697	43.6
2012	十堰市	42	4203	湖北省	0.211377	4.35392	10.2566	0.702144	0.370284	0.0366589	1.89087	0.461945	179.636	43132.5	0	0.00348502	1.988	0.4566	-0.793052	91.97
2013	十堰市	42	4203	湖北省	0.155131	3.38576	10.3463	0.713947	0.317715	0.0274123	2.0064	0.328701	252.035	60516.4	0	0.00207912	1.7694	0.5226	-0.627943	143.52
2014	十堰市	42	4203	湖北省	0.137254	3.14263	10.4802	0.720331	0.332214	0.0294614	2.11024	0.486281	352.739	84696.5	0	0.00210496	2.2143	0.7046	-0.490378	131.13
2015	十堰市	42	4203	湖北省	0.131369	3.09256	10.5566	0.796239	0.30354	0.0316603	2.2019	0.348823	336.228	80732.1	1	0.00219065	2.4057	0.7779	-0.530133	144.48
2016	十堰市	42	4203	湖北省	0.126667	3.05732	10.6474	0.842315	0.31087	0.0348579	2.21543	0.343831	308.602	74098.8	1	0.00229412	2.603	0.8514	-0.4599	197.203
2017	十堰市	42	4203	湖北省	0.123659	3.04257	10.7505	0.865693	0.315393	0.0335906	2.17563	0.36375	349.821	83995.8	1	0.00230548	2.8518	0.9373	-0.368226	240.368
2018	十堰市	42	4203	湖北省	0.118723	2.98893	10.844	0.884583	0.302839	0.0307053	2.15779	0.370992	421.866	101295	1	0.00239884	3.0771	1.0295	-0.119374	236.168
2019	十堰市	42	4203	湖北省	0.115176	2.95105	10.988	1.08265	0.294788	0.0278691	2.0139	0.382266	559.206	134272	1	0.00254335	3.3577	1.1378	0.0688388	246.983
2011	南京市	32	3201	江苏省	0.041112	2.3726	11.2419	1.16652	0.953162	0.0155071	4.0807	1.20329	7166.19	2720112	0	0.00491803	3.11	1.3108	0.347243	83.43
2012	南京市	32	3201	江苏省	0.0401362	2.37333	11.391	1.21281	0.952394	0.0173553	3.94995	1.44151	6077.85	2307004	0	0.00569501	3.5092	1.4786	0.447945	129.91
2013	南京市	32	3201	江苏省	0.0383728	2.33083	11.7329	1.2626	0.976965	0.015713	3.97438	1.3572	4989.51	1893897	0	0.0233458	3.8531	1.6531	1.63101	181.36
2014	南京市	32	3201	江苏省	0.0399835	2.41028	11.5857	1.37512	0.980769	0.0155178	4.05752	1.66542	6620.53	2512992	1	0.0230531	4.2568	1.7661	1.17395	171.4
2015	南京市	32	3201	江苏省	0.0377656	2.36637	11.6799	1.42269	0.975573	0.0183288	4.53725	1.44528	5479.94	2080052	1	0.0224082	4.6104	1.9483	1.60894	193.05
2016	南京市	32	3201	江苏省	0.0365337	2.36325	11.754	1.48954	0.973387	0.0193144	4.6953	1.46424	5824.93	2211003	1	0.0215046	4.9997	2.1156	2.0261	242.752
2017	南京市	32	3201	江苏省	0.0358218	2.35758	11.8499	1.57918	0.939312	0.018595	4.65409	1.31883	8972.8	3405859	1	0.0215923	5.4538	2.3133	2.48613	288.255
2018	南京市	32	3201	江苏省	0.0351412	2.34762	11.9375	1.65735	0.959092	0.0197391	4.84719	1.50731	10819.2	4106714	1	0.0271118	5.9308	2.5263	2.87751	289.18
2019	南京市	32	3201	江苏省	0.0333341	2.32928	12.0178	1.72613	0.952933	0.0206008	4.92637	1.55042	10672.6	4051056	1	0.0246799	6.4372	2.7636	3.25897	298.609
2011	南充市	51	5113	四川省	0.106567	2.53516	9.70418	0.506976	0.18465	0.0446861	1.82809	0.316799	45.9824	14175.7	0	0.0003974	1.4798	0.58371	-1.13648	58.47
2012	南充市	51	5113	四川省	0.108195	2.56088	9.83932	0.492546	0.189672	0.0569896	1.96753	0.331501	45.2385	13946.4	0	0.0004618	1.7225	0.67262	-1.06474	92.37
2013	南充市	51	5113	四川省	0.103167	2.51059	9.77018	0.497492	0.211708	0.0481269	2.06331	0.202926	44.4945	13717	0	0.00063216	1.9206	0.765	-1.13658	122.72
2014	南充市	51	5113	四川省	0.0998038	2.48077	10.0274	0.551485	0.222109	0.0425531	2.22939	0.37298	50.7247	15637.7	0	0.00069829	2.1223	0.8555	-0.932003	111.69
2015	南充市	51	5113	四川省	0.0861946	2.32711	10.0808	0.59329	0.230153	0.0473716	2.54275	0.23206	60.8652	18763.9	0	0.00069269	2.39502	1.02918	-0.891567	130.3
2016	南充市	51	5113	四川省	0.0837328	2.30578	10.1609	0.704299	0.220843	0.0446368	2.7413	0.24204	69.4599	21413.5	1	0.00067385	2.5993	1.1273	-0.586295	184.784
2017	南充市	51	5113	四川省	0.0813425	2.28695	10.2582	0.843005	0.224273	0.044522	2.681	0.25984	110.759	34145.5	1	0.00077341	2.8333	1.2389	-0.422653	235.317
2018	南充市	51	5113	四川省	0.0787193	2.26828	10.3483	0.971032	0.229991	0.0420783	2.61901	0.272737	127.772	39390.4	1	0.00081044	3.081	1.3583	-0.42322	220.749
2019	南充市	51	5113	四川省	0.0758058	2.24589	10.4933	1.04557	0.222075	0.0399475	2.50187	0.28969	146.991	45315.2	1	0.00046832	3.3749	1.5027	0.444352	225.991
2011	南宁市	45	4501	广西壮族自治区	0.147179	3.42083	10.3473	1.29752	0.616235	0.0242168	4.32896	0.413667	4387.07	407997	0	0.00133916	2.0005	0.5848	0.503921	59.2
2012	南宁市	45	4501	广西壮族自治区	0.137541	3.32905	10.4669	1.26941	0.610126	0.0263937	4.44573	0.421413	5347.63	497329	0	0.00127719	2.2561	0.6777	0.732977	99.29
2013	南宁市	45	4501	广西壮族自治区	0.128521	3.22928	10.5642	1.20873	0.612448	0.0250814	4.4941	0.32269	6308.18	586661	0	0.00260083	2.4817	0.7685	-0.240068	140.83
2014	南宁市	45	4501	广西壮族自治区	0.102214	2.79692	10.676	1.22038	0.590094	0.0239801	4.49638	0.44801	1917.68	178344	0	0.00218707	2.654	0.9489	0.0233296	129.76
2015	南宁市	45	4501	广西壮族自治区	0.0971655	2.74099	10.8009	1.259	0.563959	0.027089	4.83461	0.28004	2178.97	202645	0	0.00219077	2.8531	1.0409	0.0733807	150.54
2016	南宁市	45	4501	广西壮族自治区	0.0928124	2.69591	10.8728	1.31854	0.532884	0.0263165	4.94839	0.332775	2484.32	231042	0	0.00199732	3.0728	1.1398	0.178886	201.388
2017	南宁市	45	4501	广西壮族自治区	0.0883534	2.65417	10.9673	1.60646	0.513869	0.0285001	4.81641	0.380626	2546.79	236852	0	0.00187003	3.3217	1.2515	0.464208	257.475
2018	南宁市	45	4501	广西壮族自治区	0.082469	2.58357	10.9313	1.94152	0.514274	0.0321701	5.49932	0.416247	2942.54	273656	0	0.00319372	3.5276	1.3654	0.739169	246.168
2019	南宁市	45	4501	广西壮族自治区	0.0757614	2.50382	11.0306	2.82665	0.470006	0.0312545	5.47652	0.429607	3286.39	305635	0	0.00234536	3.7675	1.5047	1.59733	254.08
2011	南平市	35	3507	福建省	0.0944185	2.51053	10.4275	0.808213	0.418497	0.0234727	1.78023	0.515836	395.383	48656.8	0	0.00124323	1.9735	0.786089	-0.392039	66.56
2012	南平市	35	3507	福建省	0.093082	2.50028	10.5389	0.786682	0.451383	0.0302255	1.79411	0.467687	470.419	57890.9	0	0.00117985	2.2235	0.8893	-0.362707	112.75
2013	南平市	35	3507	福建省	0.0864309	2.42428	10.4629	0.764192	0.402106	0.0292355	1.85375	0.39112	545.455	67125	0	0.00206349	2.4318	1.0031	-0.555167	145.88
2014	南平市	35	3507	福建省	0.0649373	2.13964	10.7588	0.767626	0.425419	0.0293493	1.8413	0.456684	506.324	62309.5	0	0.00195214	2.40743	1.12515	-0.271005	134.43
2015	南平市	35	3507	福建省	0.0637602	2.12981	10.8383	0.816728	0.360155	0.032597	1.86778	0.415391	647.325	79661.4	0	0.00178404	2.612	1.2264	0.124417	162.83
2016	南平市	35	3507	福建省	0.0600029	2.08671	10.9153	0.848363	0.332124	0.0317676	1.87786	0.359427	669.2	82353.4	0	0.0017134	2.7818	1.3331	-0.0990435	214.596
2017	南平市	35	3507	福建省	0.0577186	2.06553	11.0167	0.896885	0.306994	0.0308566	1.88068	0.408274	821.132	101051	0	0.00103125	3.007	1.4558	0.0366337	264.222
2018	南平市	35	3507	福建省	0.0557178	2.04714	11.1089	0.935305	0.318857	0.0310152	1.80106	0.404479	959.091	118028	0	0.000875	3.2484	1.5868	0.17744	253.429
2019	南平市	35	3507	福建省	0.0533352	2.02174	11.2123	1.01629	0.31	0.0286477	1.785	0.376768	1132.21	139333	0	0.00078125	3.5148	1.7385	0.310611	260.37
2011	南昌市	36	3601	江西省	0.0666299	2.44484	10.8785	0.617231	0.624736	0.0190156	3.40236	0.500642	2429.51	297810	0	0.000695	2.07412	0.848366	-0.161031	66.35
2012	南昌市	36	3601	江西省	0.06304	2.42563	10.9804	0.684677	0.694692	0.0211041	3.48311	0.70261	2782.07	341028	0	0.00215264	2.36024	0.973043	-0.0181333	118.15
2013	南昌市	36	3601	江西省	0.0610195	2.42134	11.0885	0.717866	0.696075	0.0220117	3.62371	0.55704	3134.64	384245	0	0.00471513	2.6165	1.0806	0.286805	161.12
2014	南昌市	36	3601	江西省	0.0556487	2.3434	11.1616	0.73777	0.723242	0.0221926	3.71473	0.868454	4389.78	538101	1	0.00607122	2.9091	1.2414	0.416565	151.91
2015	南昌市	36	3601	江西省	0.0540098	2.33272	11.2369	0.75633	0.716783	0.0213651	3.92966	0.530379	4443.44	544679	1	0.00479676	3.1942	1.3693	0.57706	170.32
2016	南昌市	36	3601	江西省	0.0520361	2.31534	11.3096	0.808796	0.689547	0.0206725	4.15789	0.561279	4686.27	574444	1	0.00528736	3.4619	1.4952	0.878076	213.408
2017	南昌市	36	3601	江西省	0.049785	2.30231	11.3932	0.863325	0.63859	0.0207276	4.19966	0.706356	5171.13	633879	1	0.00650763	3.7675	1.6364	1.99646	278.042
2018	南昌市	36	3601	江西省	0.047617	2.28613	11.4703	0.910605	0.613687	0.0210446	4.2763	0.722442	6578.51	806396	1	0.005	4.0844	1.7866	1.38106	266.816
2019	南昌市	36	3601	江西省	0.0451888	2.26362	11.5171	1.02868	0.571869	0.0225929	4.61843	0.764339	8344.83	1022912	1	0.00503745	4.4136	1.9498	1.72191	272.991
2011	南通市	32	3206	江苏省	0.0612469	2.1393	10.9332	0.707438	0.890896	0.0218206	2.15367	0.461215	6201.56	521936	0	0.00083781	2.5094	1.173	-0.263146	84.41
2012	南通市	32	3206	江苏省	0.0601651	2.13831	11.043	0.756042	0.818164	0.0249614	2.22309	0.6203	6242.07	525345	0	0.00081046	2.8292	1.3231	-0.169813	130.96
2013	南通市	32	3206	江苏省	0.0567688	2.10512	11.0928	0.788938	0.842943	0.0262705	2.35182	0.625742	6282.59	528755	0	0.00154067	3.1059	1.4754	-0.23052	172.48
2014	南通市	32	3206	江苏省	0.0557982	2.10948	11.2575	0.889246	0.846704	0.0250989	2.38292	0.734958	6282.91	528782	0	0.00144701	3.3374	1.5821	-0.0711271	168.95
2015	南通市	32	3206	江苏省	0.0536472	2.10175	11.3414	0.945695	0.835334	0.0267322	2.54642	0.561335	6982.2	587636	0	0.0012513	3.6291	1.7267	0.0749622	186.06
2016	南通市	32	3206	江苏省	0.0514669	2.09418	11.4372	1.01921	0.787726	0.0228825	2.64963	0.659988	7305.78	614870	1	0.00122555	3.9247	1.8741	0.502886	223.864
2017	南通市	32	3206	江苏省	0.0493021	2.08851	11.5523	1.02726	0.729067	0.0197798	2.49924	0.610598	12172.9	1024499	1	0.00134465	4.2756	2.0472	0.85855	270.933
2018	南通市	32	3206	江苏省	0.0471179	2.07077	11.6555	1.03373	0.691061	0.0176023	2.46984	0.722012	15404	1296434	1	0.00098296	4.6321	2.2369	1.20933	266.466
2019	南通市	32	3206	江苏省	0.0457411	2.06629	11.7621	0.94577	0.636679	0.0183385	2.55113	0.768906	15783.8	1328397	1	0.00115637	5.0217	2.4303	1.61347	276.805
2011	南阳市	41	4113	河南省	0.108365	2.55154	9.97998	0.530955	0.281276	0.0298639	1.24781	0.251834	60.455	26954.3	0	0.00054448	1.72893	0.6776	-1.27316	53.55
2012	南阳市	41	4113	河南省	0.105478	2.52113	10.047	0.570169	0.268141	0.0347792	1.37479	0.242191	70.2703	31330.5	0	0.00058159	1.95438	0.7752	-1.17549	93.14
2013	南阳市	41	4113	河南省	0.101597	2.48058	9.96848	0.620158	0.288652	0.037829	1.52164	0.195578	80.0855	35706.7	0	0.00055636	2.1653	0.8729	-1.17061	128.39
2014	南阳市	41	4113	河南省	0.0971667	2.43414	10.1906	0.773763	0.312442	0.0361848	1.61061	0.268068	89.6686	39979.4	0	0.00048387	2.3711	0.9741	-0.914066	119.48
2015	南阳市	41	4113	河南省	0.0878227	2.33275	10.263	0.864212	0.304521	0.0349018	1.67275	0.19401	100.406	44766.5	0	0.00046622	2.514	1.0777	-0.888613	136.03
2016	南阳市	41	4113	河南省	0.0842349	2.29878	10.3421	0.905251	0.304433	0.0349269	1.71422	0.19754	116.139	51781.2	1	0.00047257	2.6898	1.1701	-0.753843	187.934
2017	南阳市	41	4113	河南省	0.0826698	2.2903	10.412	0.987008	0.299345	0.0364176	1.75927	0.204326	175.609	78296.6	1	0.000445	2.9128	1.2718	-0.531392	233.143
2018	南阳市	41	4113	河南省	0.0795565	2.26299	10.4778	1.06262	0.280426	0.0378062	1.80625	0.186634	204.584	91215.1	1	0.00035599	3.1313	1.3837	0.788623	219.113
2019	南阳市	41	4113	河南省	0.0739594	2.20492	10.547	1.56004	0.279239	0.0405743	1.91144	0.18623	249.555	111266	1	0.00040355	3.3442	1.5167	1.47714	230.63
2011	厦门市	35	3502	福建省	0.0313532	2.81394	11.1681	0.938724	0.952963	0.0229865	3.66168	3.29546	1782.14	132956	0	0.0045977	3.3565	1.19281	1.33461	73.72
2012	厦门市	35	3502	福建省	0.0307635	2.79272	11.2566	1.03199	0.917417	0.0251006	3.44589	3.46395	2414.97	180168	0	0.00483785	3.7576	1.3455	1.87445	117.57
2013	厦门市	35	3502	福建省	0.0298248	2.75586	11.9395	1.0854	0.949412	0.0263242	4.05021	3.02878	3047.8	227380	0	0.00680763	4.136	1.5008	5.19324	167.99
2014	厦门市	35	3502	福建省	0.024593	2.44305	11.3717	1.22551	0.991876	0.0272161	4.18765	3.59011	5980.71	446189	1	0.0102449	3.96251	1.62196	2.26398	158.18
2015	厦门市	35	3502	福建省	0.0241267	2.42664	11.4118	1.27775	0.93078	0.0293925	4.74412	2.92726	3330.49	248470	1	0.0134588	4.2607	1.7558	2.80815	181.7
2016	厦门市	35	3502	福建省	0.0242602	2.44924	11.4854	1.43484	0.854079	0.0288201	4.47471	2.94778	3229.21	240914	1	0.0125926	4.6254	1.8885	3.9173	229.823
2017	厦门市	35	3502	福建省	0.0239768	2.44472	11.5866	1.41932	0.874254	0.0287214	4.39982	3.11434	3736.25	278742	1	0.0146903	5.0019	2.046	3.72544	294.659
2018	厦门市	35	3502	福建省	0.0236961	2.42753	11.6786	1.40721	0.845426	0.0284645	4.21721	3.16439	4512.47	336651	1	0.0165401	5.4401	2.241	6.10775	286.452
2019	厦门市	35	3502	福建省	0.0226842	2.37957	11.8688	1.39327	0.841615	0.0246326	3.69266	3.20365	5041.38	376110	1	0.0136905	5.9018	2.4802	8.60448	297.383
2011	台州市	33	3310	浙江省	0.0756493	2.32606	10.7366	0.844524	0.753641	0.022623	2.71189	0.515513	181.279	29367.1	0	0.00111111	3.049	1.3108	0.101113	85.39
2012	台州市	33	3310	浙江省	0.0750437	2.3326	10.7894	0.909352	0.765552	0.0254099	2.83084	0.665789	207.018	33536.8	0	0.0011547	3.3979	1.4567	0.169716	155.61
2013	台州市	33	3310	浙江省	0.0569081	2.08183	10.8797	0.939867	0.752923	0.0246094	3.01089	0.629278	232.756	37706.5	0	0.00108017	3.648	1.7523	0.261839	185.84
2014	台州市	33	3310	浙江省	0.0537905	2.05366	10.9368	1.0088	0.713952	0.0247614	3.10602	0.793521	279.627	45299.6	0	0.00097381	3.9763	1.9362	0.277482	169.7
2015	台州市	33	3310	浙江省	0.0520858	2.03844	10.9839	1.12038	0.651816	0.0277525	3.2692	0.70293	306.645	49676.6	0	0.00093755	4.3266	2.1225	0.260661	192.18
2016	台州市	33	3310	浙江省	0.0510213	2.036	11.0711	1.14897	0.667348	0.027822	3.25295	0.712045	326.428	52881.3	0	0.0009182	4.7162	2.3164	0.424551	226.296
2017	台州市	33	3310	浙江省	0.0495043	2.02507	11.1837	1.12836	0.678832	0.027942	3.14386	0.742126	377.28	61119.4	0	0.00093023	5.1374	2.5369	0.549451	277.285
2018	台州市	33	3310	浙江省	0.0482016	2.01603	11.284	1.11235	0.659543	0.0275946	3.2155	0.789842	407.609	66032.6	0	0.00087748	5.5705	2.7631	0.840302	275.74
2019	台州市	33	3310	浙江省	0.0463984	1.99699	11.3333	1.0735	0.569234	0.0286933	3.47684	0.83769	439.749	71239.3	0	0.00092409	6.0351	3.0221	0.931171	283.152
2011	合肥市	34	3401	安徽省	0.0925296	2.8568	10.7906	0.712314	0.712821	0.0184531	3.02844	0.446168	1520.57	223348	0	0.00172902	2.24589	0.786157	0.128021	73.05
2012	合肥市	34	3401	安徽省	0.0857871	2.80075	10.9185	0.708062	0.680825	0.0239268	3.13372	0.76167	1875.64	275502	0	0.0016942	2.54341	0.90812	-0.536062	121.02
2013	合肥市	34	3401	安徽省	0.0786162	2.71277	11.0918	0.712968	0.695287	0.0223564	3.27153	0.538655	2230.72	327656	0	0.00271449	2.80827	1.0352	-0.25165	161.54
2014	合肥市	34	3401	安徽省	0.0430816	2.03707	11.1227	0.72181	0.716012	0.0209993	3.34179	0.864691	2618.41	384602	0	0.00404381	2.9348	1.4407	-0.0438313	156.61
2015	合肥市	34	3401	安徽省	0.0414135	2.03324	11.1996	0.812738	0.739705	0.0210743	3.64019	0.600926	2625.08	385582	1	0.00462743	3.1989	1.5733	-0.0150743	176.7
2016	合肥市	34	3401	安徽省	0.0399521	2.04303	11.2915	0.887377	0.715066	0.0189779	3.93689	0.630647	4371.32	642076	1	0.00509669	3.4852	1.7059	0.593415	219.024
2017	合肥市	34	3401	安徽省	0.0378487	2.04216	11.3903	0.994476	0.679451	0.0202483	3.81936	0.678848	5016.56	736853	1	0.0054212	3.7972	1.8594	0.946305	279.224
2018	合肥市	34	3401	安徽省	0.0360135	2.03463	11.4873	1.08878	0.709005	0.0209008	3.70516	0.734799	5898.46	866389	1	0.00650667	4.1484	2.0389	1.33288	280.058
2019	合肥市	34	3401	安徽省	0.0337735	2.02137	11.6581	1.66942	0.664483	0.0206242	3.34374	0.858498	7103.82	1043437	1	0.00662304	4.5404	2.2462	1.68925	288.035
2011	吉安市	36	3608	江西省	0.128782	2.80465	9.73092	0.535094	0.389473	0.0432679	1.70274	0.213853	49.2473	6966.25	0	0.00068232	1.76923	0.630821	-1.19139	53.77
2012	吉安市	36	3608	江西省	0.12966	2.83459	9.83414	0.586314	0.419104	0.0545962	1.84112	0.380632	65.4202	9253.99	0	0.0008143	2.01337	0.710286	-1.1282	102.28
2013	吉安市	36	3608	江西省	0.123372	2.77435	10.0025	0.619159	0.425675	0.0550434	1.96411	0.240456	81.5931	11541.7	0	0.00082791	2.2278	0.803	-1.04888	133.47
2014	吉安市	36	3608	江西省	0.114138	2.67728	10.1459	0.636577	0.461844	0.0541126	2.07164	0.46777	99.4125	14062.4	0	0.0008412	2.4797	0.9262	-0.942479	134.22
2015	吉安市	36	3608	江西省	0.107715	2.61497	10.2098	0.690519	0.449677	0.0576683	2.25363	0.244636	119.622	16921	0	0.00083845	2.7078	1.0355	-0.936597	151.55
2016	吉安市	36	3608	江西省	0.103	2.57531	10.3013	0.732426	0.40987	0.0540396	2.43973	0.283773	123.722	17501	1	0.00075356	2.9307	1.138	-0.659503	199.46
2017	吉安市	36	3608	江西省	0.0990306	2.54612	10.3886	0.842776	0.36135	0.0540713	2.60928	0.253585	159.11	22506.9	1	0.00061567	3.1936	1.2543	-0.397289	246.52
2018	吉安市	36	3608	江西省	0.0945716	2.51028	10.4689	0.941786	0.347457	0.0537325	2.69249	0.269519	205.249	29033.4	1	0.0005948	3.4692	1.382	-0.625671	233.788
2019	吉安市	36	3608	江西省	0.0894903	2.46556	10.6469	0.979268	0.327869	0.0492059	2.57233	0.281826	235.592	33325.6	1	0.00055556	3.7543	1.5227	-0.328147	239.346
2011	吕梁市	14	1411	山西省	0.168922	3.30283	10.3164	0.298874	0.529658	0.0378967	5.81398	0.161149			0	0.00069252	1.58569	0.4801	-0.856396	32.95
2012	吕梁市	14	1411	山西省	0.170263	3.3529	10.3954	0.30452	0.575921	0.0494421	7.48202	0.321773			0	0.0005848	1.82029	0.5429	-0.76934	62.1
2013	吕梁市	14	1411	山西省	0.160856	3.25814	10.3476	0.341785	0.561007	0.0501561	1.95881	0.233145			0	0.00230037	2.0005	0.614	-0.75341	94.92
2014	吕梁市	14	1411	山西省	0.152696	3.18113	10.2737	0.508041	0.495089	0.0476889	2.2137	0.33165			0	0.00099414	2.14854	0.6754	-0.559272	95.36
2015	吕梁市	14	1411	山西省	0.15029	3.18412	10.1267	0.65759	0.330932	0.0625891	2.62062	0.252611			0	0.00102014	2.29034	0.7193	-0.542439	114.01
2016	吕梁市	14	1411	山西省	0.146144	3.16333	10.1618	0.695824	0.324808	0.0602255	2.77505	0.265589			0	0.00096354	2.41805	0.7644	-0.604234	171.652
2017	吕梁市	14	1411	山西省	0.140544	3.12243	10.4308	0.613258	0.440044	0.0491745	2.33103	0.271111			0	0.00098191	2.57039	0.8232	-0.331388	210.283
2018	吕梁市	14	1411	山西省	0.131427	3.02449	10.5074	0.560678	0.426507	0.0515349	2.41214	0.286495			0	0.00097938	2.73232	0.9034	0.550849	202.881
2019	吕梁市	14	1411	山西省	0.122955	2.92896	10.5685	0.596653	0.447367	0.0482448	2.47054	0.290748			0	0.00101523	2.91812	0.9963	1.62008	211.282
2011	周口市	41	4116	河南省	0.119195	2.67685	9.66358	0.556512	0.199003	0.0434021	1.21162	0.0984293	17.6122	6858.2	0	0.00040604	1.45835	0.5448	-1.33227	40.83
2012	周口市	41	4116	河南省	0.118252	2.6622	9.78324	0.544022	0.185854	0.0541454	1.29671	0.103189	21.7571	8472.2	0	0.00063209	1.6503	0.6199	-1.21833	77.68
2013	周口市	41	4116	河南省	0.112395	2.59655	9.66979	0.504709	0.214686	0.0518103	1.31758	0.114594	25.9019	10086.2	0	0.00071789	1.8046	0.695	-1.28316	116.59
2014	周口市	41	4116	河南省	0.108134	2.54999	10.028	0.493401	0.237766	0.0453942	1.35514	0.17532	24.7561	9640.02	0	0.00065832	1.9742	0.7742	-1.03451	100.95
2015	周口市	41	4116	河南省	0.0990967	2.45091	10.0744	0.704486	0.231516	0.0446054	1.44896	0.118901	35.2486	13725.8	0	0.00065502	2.1019	0.8576	-0.930957	122.54
2016	周口市	41	4116	河南省	0.0961213	2.42171	10.1535	0.736453	0.218411	0.0426326	1.48999	0.123494	46.5545	18128.3	0	0.00061551	2.2471	0.9279	-0.855356	175.55
2017	周口市	41	4116	河南省	0.0925462	2.39066	10.2392	0.795301	0.21784	0.0413402	1.53904	0.128247	58.9905	22970.9	0	0.00058824	2.4313	1.017	-0.652255	220.847
2018	周口市	41	4116	河南省	0.0911247	2.37981	10.3358	0.845779	0.209062	0.0423042	1.59166	0.123482	74.5041	29011.9	0	0.00044515	2.6404	1.1095	-0.554969	213.587
2019	周口市	41	4116	河南省	0.0848912	2.31478	10.5157	0.93723	0.21474	0.0377569	1.53604	0.117993	96.9048	37734.8	0	0.00065183	2.8231	1.2196	-0.351025	221.797
2011	咸宁市	42	4212	湖北省	0.0799659	2.25789	10.1829	0.724225	0.28942	0.0239706	1.2417	0.380028	329.966	38474	0	0.00040942	1.4875	0.6588	-0.834397	67.82
2012	咸宁市	42	4212	湖北省	0.0926259	2.42745	10.335	0.711657	0.319225	0.0342194	1.31567	0.427242	321.772	37518.7	0	0.00057316	1.8218	0.7505	-0.742002	103.16
2013	咸宁市	42	4212	湖北省	0.0730795	2.19116	10.2742	0.676355	0.37471	0.0293723	1.39799	0.247564	313.579	36563.3	0	0.00110294	1.8581	0.848	-0.84855	133.62
2014	咸宁市	42	4212	湖北省	0.0715189	2.18143	10.5654	0.662149	0.397336	0.0288581	1.47786	0.435622	282.394	32927.2	0	0.00110553	2.3758	1.0891	-0.425766	126.61
2015	咸宁市	42	4212	湖北省	0.0542637	1.96859	10.627	0.701379	0.419411	0.0320755	1.61582	0.261622	432.23	50398	0	0.00117292	2.3505	1.194	-0.405622	150.16
2016	咸宁市	42	4212	湖北省	0.0572714	2.01678	10.6926	0.74979	0.385476	0.0337296	1.74003	0.264001	430.326	50176	0	0.00119205	2.5839	1.2812	-0.277588	208.918
2017	咸宁市	42	4212	湖北省	0.0563382	2.01458	10.7963	0.76298	0.386134	0.0296732	1.81194	0.274458	546.398	63710.1	0	0.00115132	2.8053	1.3925	-0.633529	253.114
2018	咸宁市	42	4212	湖北省	0.0550205	2.00695	10.8903	0.773484	0.36771	0.0261313	1.80566	0.272692	583.39	68023.2	0	0.00186885	3.0337	1.5116	-0.0176454	242.325
2019	咸宁市	42	4212	湖北省	0.054098	2.00054	11.0453	0.979181	0.337614	0.0250182	1.69416	0.297576	659.651	76915.3	0	0.00177049	3.3191	1.6591	0.105397	248.951
2011	商丘市	41	4114	河南省	0.136262	2.86522	9.78577	0.591472	0.246441	0.0470794	1.2888	0.115131	35.3313	8192.94	0	0.00040113	1.61513	0.5637	-1.03372	54.98
2012	商丘市	41	4114	河南省	0.135042	2.84975	9.85372	0.644278	0.245154	0.0529271	1.47055	0.235519	46.4691	10775.7	0	0.00046212	1.83125	0.6426	-0.957655	82.71
2013	商丘市	41	4114	河南省	0.130529	2.80089	9.69966	0.659688	0.272644	0.051614	1.55538	0.129777	57.6069	13358.4	0	0.00057545	2.0214	0.7217	-1.08021	112.46
2014	商丘市	41	4114	河南省	0.127915	2.77558	10.0587	0.798523	0.286133	0.0470088	1.62995	0.248153	58.2185	13500.2	0	0.00054962	2.2274	0.8025	-0.711425	95.79
2015	商丘市	41	4114	河南省	0.116615	2.65301	10.1242	0.89519	0.290049	0.0389315	1.71939	0.146883	87.9246	20388.7	0	0.00065941	2.3572	0.8885	-0.606566	119.86
2016	商丘市	41	4114	河南省	0.113416	2.6254	10.2158	0.945678	0.277996	0.0350948	1.79763	0.127032	122.624	28435.2	1	0.00095975	2.5217	0.9605	-0.508841	180.159
2017	商丘市	41	4114	河南省	0.11241	2.62385	10.3128	0.992966	0.278243	0.0388936	1.87575	0.134255	149.634	34698.5	1	0.00101833	2.7595	1.0517	-0.37336	225.055
2018	商丘市	41	4114	河南省	0.109655	2.60699	10.3943	1.03241	0.305748	0.0375584	1.90143	0.14961	175.305	40651.3	1	0.00074522	2.9996	1.1506	-0.281448	218.568
2019	商丘市	41	4114	河南省	0.103942	2.55257	10.5896	1.07976	0.31944	0.0319898	1.79858	0.155574	201.861	46809.4	1	0.0007485	3.2336	1.2668	-0.131961	224.629
2011	嘉兴市	33	3304	浙江省	0.0459019	1.88663	10.9896	0.648555	0.940933	0.0207695	2.75707	1.16746	3095.36	355501	0	0.00140228	3.152	1.6707	0.189385	91.55
2012	嘉兴市	33	3304	浙江省	0.0474493	1.91543	11.062	0.708619	0.988603	0.0224619	2.72354	1.48104	3929.6	451314	0	0.00151251	3.5696	1.8636	0.376307	150.36
2013	嘉兴市	33	3304	浙江省	0.0335134	1.72669	11.4183	0.732774	0.930598	0.0224963	2.83789	1.43215	4763.85	547127	0	0.00153534	3.8671	2.2396	1.32488	189.24
2014	嘉兴市	33	3304	浙江省	0.0313607	1.70785	11.2045	0.768577	0.916885	0.0225688	2.95503	2.05222	7363.01	845640	0	0.00152738	4.2143	2.4676	0.668803	176.85
2015	嘉兴市	33	3304	浙江省	0.0297898	1.69532	11.2496	0.825699	0.826026	0.0252452	2.98304	1.39455	6004.85	689656	1	0.00140482	4.5499	2.6838	0.638797	198.72
2016	嘉兴市	33	3304	浙江省	0.0283366	1.68728	11.3382	0.852862	0.877297	0.0232317	3.05932	1.39381	6240.09	716673	1	0.00153846	4.8926	2.8997	0.810736	232.384
2017	嘉兴市	33	3304	浙江省	0.0275487	1.68778	11.4565	0.830015	0.897093	0.0233039	3.04042	1.44307	6881.61	790352	1	0.00155367	5.3057	3.1436	0.872932	281.717
2018	嘉兴市	33	3304	浙江省	0.0260639	1.67557	11.5508	0.812512	0.880593	0.0246722	3.05317	1.54947	7286.98	836908	1	0.00175978	5.7437	3.4279	0.847458	277.018
2019	嘉兴市	33	3304	浙江省	0.0242295	1.65557	11.6329	0.814739	0.737652	0.0244007	3.22586	1.60131	7899.37	907241	1	0.00220994	6.194	3.7413	0.811606	287.05
2011	嘉峪关市	62	6202	甘肃省	0.0103677	2.03466	11.5259	0.204443	0.656051	0.0085117	1.90069	0.849605	232.451	48814.7	0	0.00171674	1.89313	0.93044	0.344763	27.18
2012	嘉峪关市	62	6202	甘肃省	0.0099328	2.00069	11.6538	0.205206	0.654982	0.0076468	2.07848	0.946816	257.378	54049.3	0	0.0017094	2.20059	1.09991	0.64322	73.15
2013	嘉峪关市	62	6202	甘肃省	0.0095563	1.96686	11.6361	0.320269	0.680222	0.0132921	2.86279	0.983489	282.305	59284	0	0.00382979	2.42945	1.23519	1.4619	192.51
2014	嘉峪关市	62	6202	甘肃省	0.0092843	1.94751	11.5323	0.409312	0.717057	0.0128498	2.83134	1.15916	385.001	80850.2	0	0.00414938	2.6894	1.38094	1.39182	71.06
2015	嘉峪关市	62	6202	甘肃省	0.0098232	1.99818	11.2688	0.712185	0.602801	0.0189035	3.93277	1.20762	322.985	67826.9	0	0.0019802	3.0714	1.5371	1.09756	102.21
2016	嘉峪关市	62	6202	甘肃省	0.0102467	2.03736	11.0452	1.46974	0.704174	0.0250181	5.35454	0.920779	362.735	76174.4	0	0.00166667	3.35397	1.64623	1.03759	173.837
2017	嘉峪关市	62	6202	甘肃省	0.0104222	2.05055	11.3466	0.82608	0.662392	0.0196543	3.94384	1.3149	359.328	75458.8	0	0.00190476	3.6491	1.77957	1.603	233.64
2018	嘉峪关市	62	6202	甘肃省	0.010127	2.05426	11.6904	0.614101	0.604559	0.0166364	2.93362	1.37243	532.58	111842	0	0.00190476	3.9629	1.92911	1.78458	227.245
2019	嘉峪关市	62	6202	甘肃省	0.0097776	2.02598	11.6282	0.564734	0.61161	0.0158216	3.24629	1.43723	569.948	119689	0	0.00238095	4.2601	2.10274	2.06025	240.256
2011	大同市	14	1402	山西省	0.140346	3.39006	10.1402	0.862606	0.382019	0.0403059	2.99788	0.665452	261.77	133661	0	0.0012885	1.69367	0.4996	-0.667345	64.47
2012	大同市	14	1402	山西省	0.13642	3.3907	10.2333	0.867061	0.430457	0.0475366	2.98957	0.677093	400.557	204526	0	0.00147289	1.93609	0.571	-0.505435	104.98
2013	大同市	14	1402	山西省	0.129272	3.30948	10.2649	1.0034	0.404054	0.041254	3.31734	0.607235	539.345	275392	0	0.00130719	2.13164	0.6441	-0.406505	151.25
2014	大同市	14	1402	山西省	0.122411	3.22867	10.2958	1.12053	0.473178	0.0386302	3.30945	0.749603	637.979	325755	0	0.0012415	2.3043	0.7137	-0.414754	133.45
2015	大同市	14	1402	山西省	0.119087	3.2137	10.3414	1.26526	0.317728	0.0533372	3.42575	0.60182	635.454	324466	0	0.00129134	2.47712	0.7708	-0.492197	147.55
2016	大同市	14	1402	山西省	0.115677	3.19738	10.3105	1.57859	0.311052	0.052877	3.75785	0.617697	670.457	342338	0	0.00097792	2.62728	0.8217	-0.509268	192.189
2017	大同市	14	1402	山西省	0.111281	3.15737	10.3942	1.58996	0.332642	0.0482273	3.51376	0.625522	667.529	340843	0	0.00081761	2.79806	0.8862	-0.407504	225.738
2018	大同市	14	1402	山西省	0.104932	3.08046	10.5153	1.59912	0.358367	0.0407732	3.34729	0.637722	839.421	428612	0	0.0008805	2.99112	0.971	0.172671	224.714
2019	大同市	14	1402	山西省	0.0973273	3.00718	10.5486	1.54301	0.358137	0.0410248	3.58707	0.649922	972.401	496512	0	0.00116352	3.2252	1.0725	0.224782	234.44
2011	天水市	62	6205	甘肃省	0.233431	3.99625	9.29936	1.04351	0.140268	0.0724415	2.27243	0.235088	99.9746	12403.7	0	0.0007333	1.3051	0.326582	-1.20814	34.21
2012	天水市	62	6205	甘肃省	0.227344	3.92818	9.4409	1.05739	0.144867	0.0843551	2.38544	0.219949	143.93	17857.1	0	0.00077437	1.51773	0.38637	-1.13419	67.77
2013	天水市	62	6205	甘肃省	0.220308	3.85177	9.39424	1.19444	0.15872	0.0774721	2.59507	0.143485	187.885	23310.5	0	0.00076943	1.68923	0.43856	-1.12937	91.24
2014	天水市	62	6205	甘肃省	0.209018	3.72627	9.67105	1.3263	0.177482	0.0746815	2.62237	0.149092	186.236	23106	0	0.00079714	1.85646	0.498208	-0.714033	93.13
2015	天水市	62	6205	甘肃省	0.186703	3.46423	9.72574	1.45897	0.163868	0.0840339	3.02424	0.125466	480.269	59586.1	0	0.00079278	2.0809	0.600682	-0.664275	114.41
2016	天水市	62	6205	甘肃省	0.186311	3.49023	9.78695	1.58004	0.16783	0.0890212	3.22501	0.120013	705.067	87476.3	1	0.00073171	2.26838	0.649923	-0.409609	162.165
2017	天水市	62	6205	甘肃省	0.182353	3.48378	9.79696	1.69514	0.160123	0.0986141	3.46438	0.14122	1034.52	128351	1	0.00056604	2.4612	0.706473	-0.247573	205.612
2018	天水市	62	6205	甘肃省	0.177808	3.45521	9.87709	1.80443	0.160062	0.094471	3.51716	0.170042	1267.93	157310	1	0.00075472	2.6581	0.769302	-0.229944	190.34
2019	天水市	62	6205	甘肃省	0.172802	3.40162	9.84262	2.24435	0.161711	0.0978711	4.04704	0.177087	1051.54	130463	1	0.00069892	2.8707	0.84392	0.217373	196.242
2011	天津市	12	1200	天津市	0.0337687	2.18492	11.3529	0.880412	0.810056	0.0267371	2.81308	1.20316	3287.28	1640381	0	0.00209953	2.69209	1.23212	-0.171187	66.72
2012	天津市	12	1200	天津市	0.029861	2.11232	11.4422	0.909249	0.821206	0.0293743	2.87483	1.74935	3568.9	1780911	0	0.00328709	2.96264	1.40255	-0.115394	112.32
2013	天津市	12	1200	天津市	0.0269321	2.03861	11.8715	0.948855	0.815576	0.0321052	2.93232	1.29425	3850.52	1921441	0	0.00357501	3.22936	1.5841	0.613	155.83
2014	天津市	12	1200	天津市	0.0208396	1.85175	11.5639	0.99919	0.828631	0.032874	2.90428	1.9484	4662.55	2326648	1	0.00381075	3.1506	1.70142	0.562955	149.53
2015	天津市	12	1200	天津市	0.0202441	1.84515	11.5895	1.11958	0.82513	0.0306829	3.12288	1.353	16894.2	8430330	1	0.00425719	3.41013	1.84816	1.64521	169.11
2016	天津市	12	1200	天津市	0.0200369	1.84849	11.6532	1.33333	0.736194	0.028095	3.15393	1.42585	19586.7	9773922	1	0.00468147	3.71096	2.00756	0.972309	211.098
2017	天津市	12	1200	天津市	0.0201277	1.85152	11.6774	1.39124	0.704113	0.0237237	3.26198	1.4522	4549.01	2269994	1	0.00510984	4.02775	2.17537	1.03197	258.949
2018	天津市	12	1200	天津市	0.0202382	1.86325	11.7012	1.44884	0.678424	0.0237466	3.3201	1.48392	5423.37	2706306	1	0.00602251	4.29763	2.30652	0.891192	259.67
2019	天津市	12	1200	天津市	0.0197619	1.85933	11.4117	1.80131	0.686933	0.0331097	4.64931	1.49597	7845.98	3915207	1	0.00604416	4.61189	2.48041	1.0087	269.928
2011	太原市	14	1401	山西省	0.0277278	2.13292	10.8055	1.15582	0.730076	0.0215252	6.36616	1.12004	3622.49	1142632	0	0.00396934	1.91856	0.8995	0.596236	50.42
2012	太原市	14	1401	山西省	0.0264217	2.10837	10.9048	1.19732	0.77733	0.0238109	6.61004	1.1884	4012.93	1265789	0	0.00432403	2.15075	1.0201	0.802326	92.43
2013	太原市	14	1401	山西省	0.0253711	2.08957	11.0936	1.25688	0.775052	0.0226814	7.01718	0.998789	4403.37	1388946	0	0.00602672	2.38733	1.1425	1.37153	130.75
2014	太原市	14	1401	山西省	0.0239195	2.04251	10.9857	1.46175	0.802163	0.0208273	7.09441	1.26045	5508.46	1737521	0	0.00507325	2.57684	1.2616	0.978932	127.67
2015	太原市	14	1401	山西省	0.023497	2.03484	11.0585	1.6445	0.652967	0.0226984	7.17332	1.25609	5352.22	1688238	1	0.0054802	2.77268	1.3626	0.848672	152.54
2016	太原市	14	1401	山西省	0.023187	2.03085	11.1307	1.73228	0.666615	0.0237975	7.16381	1.30414	4550.71	1435418	1	0.00505495	2.96321	1.4591	0.779809	197.308
2017	太原市	14	1401	山西省	0.0226347	2.01791	11.2585	1.69694	0.650969	0.0215838	6.78898	1.04178	4737.31	1494279	1	0.00505405	3.14693	1.5595	0.885952	244.974
2018	太原市	14	1401	山西省	0.0218555	1.99716	11.3882	1.67071	0.688029	0.0208032	6.31005	1.0938	4913.25	1549776	1	0.00546917	3.36722	1.686	1.60407	238.996
2019	太原市	14	1401	山西省	0.0208843	1.97866	11.4153	1.62483	0.633223	0.0206168	6.54534	1.12161	6804.56	2146347	1	0.00486842	3.63618	1.8377	2.06778	248.353
2011	威海市	37	3710	山东省	0.158243	2.05045	11.2294	0.702613	0.680191	0.0186067	1.42336	0.841522	308.411	27325.2	0	0.00074892	2.52902	1.2334	-0.334995	76.11
2012	威海市	37	3710	山东省	0.157989	2.05057	11.4312	0.727171	0.648208	0.0210362	1.41665	0.880694	386.757	34266.7	0	0.00074892	2.863	1.3962	0.358685	119.68
2013	威海市	37	3710	山东省	0.0507437	2.01784	11.5167	0.787143	0.739516	0.0214986	1.50206	0.958659	465.103	41208.2	0	0.00114308	3.1442	1.5582	0.210782	162.22
2014	威海市	37	3710	山东省	0.0474975	1.98042	11.5068	0.906301	0.786866	0.021189	1.50006	2.01554	598.422	53020.2	1	0.00114039	3.42542	1.72964	0.158059	153.03
2015	威海市	37	3710	山东省	0.0607096	2.22743	11.5799	0.957788	0.738067	0.0230804	1.47654	1.03025	512.928	45445.5	1	0.00133438	3.6336	1.6313	0.331846	167.32
2016	威海市	37	3710	山东省	0.0590667	2.23998	11.6459	1.03819	0.76933	0.023387	1.50684	1.04125	520.082	46079.2	1	0.00145098	3.93632	1.7573	0.50559	209.358
2017	威海市	37	3710	山东省	0.0577419	2.25191	11.7318	1.06981	0.759475	0.0229289	1.53405	1.05847	647.159	57338.3	1	0.00136719	4.2703	1.8963	0.661489	261.129
2018	威海市	37	3710	山东省	0.0556005	2.24727	11.7658	1.0987	0.781783	0.022696	1.66663	1.07998	673.173	59643.2	1	0.00144531	4.5896	2.0423	0.811701	248.996
2019	威海市	37	3710	山东省	0.0525228	2.21208	11.558	1.23612	0.72808	0.0279953	2.36865	1.09979	721.407	63916.7	1	0.00163424	4.9044	2.2171	1.0318	259.547
2011	娄底市	43	4313	湖南省	0.244166	4.27585	10.0151	0.534157	0.301171	0.0250221	1.44568	0.211123	2.74279	1092.41	0	0.00058644	1.6892	0.395056	-1.22859	61.19
2012	娄底市	43	4313	湖南省	0.223515	4.03055	10.1799	0.544678	0.313711	0.0355274	1.42973	0.267084	36.3468	14476.4	0	0.00064103	1.91944	0.476224	-0.947008	98.91
2013	娄底市	43	4313	湖南省	0.114595	2.64627	10.1453	0.580544	0.329915	0.0324838	1.46537	0.207728	69.9507	27860.4	0	0.0008658	1.868	0.7059	-0.997084	124.45
2014	娄底市	43	4313	湖南省	0.109327	2.59367	10.358	0.598692	0.289028	0.0296228	1.51154	0.360523	63.7816	25403.3	0	0.00081356	2.0324	0.7836	-0.856963	116.24
2015	娄底市	43	4313	湖南省	0.102429	2.52317	10.4176	0.695808	0.252014	0.0284116	1.5955	0.235126	80.1479	31921.8	0	0.00056016	2.1838	0.8655	-0.81045	141.48
2016	娄底市	43	4313	湖南省	0.0980769	2.48389	10.4929	0.765473	0.255049	0.0333825	1.66797	0.295568	81.5605	32484.4	0	0.00055556	2.3669	0.9529	-0.719846	190.131
2017	娄底市	43	4313	湖南省	0.0924623	2.43438	10.4953	0.878775	0.252988	0.0349805	1.84615	0.302583	99.1496	39489.9	0	0.00057395	2.5634	1.053	-0.502754	235.479
2018	娄底市	43	4313	湖南省	0.0886715	2.39478	10.5777	0.988529	0.231796	0.0333238	1.88215	0.315889	123.657	49250.9	0	0.00055066	2.79162	1.16571	-0.325391	220.013
2019	娄底市	43	4313	湖南省	0.0850043	2.36024	10.6377	1.31751	0.239033	0.0349034	1.90976	0.328596	158.737	63222.8	0	0.00068132	3.05125	1.29277	-0.184781	228.308
2011	孝感市	42	4209	湖北省	0.0781993	2.26035	9.89747	0.681943	0.45184	0.0295492	1.49345	0.363052	162.107	8010.76	0	0.00092488	1.5888	0.7029	-0.548396	61.23
2012	孝感市	42	4209	湖北省	0.0892733	2.42063	9.94913	0.665064	0.344427	0.0364421	1.56798	0.359894	227.665	11250.4	0	0.00111764	1.9336	0.7988	-1.10847	104.14
2013	孝感市	42	4209	湖北省	0.0710256	2.1965	10.0651	0.653229	0.390744	0.0312354	1.66532	0.369962	293.223	14490.1	0	0.00108118	1.9819	0.9023	-0.972995	137.27
2014	孝感市	42	4209	湖北省	0.0535892	1.97568	10.2361	0.659666	0.423873	0.032442	1.77093	0.396297	341.554	16878.5	0	0.00298139	2.2912	1.1597	-0.943671	130.12
2015	孝感市	42	4209	湖北省	0.0571359	2.03501	10.3064	0.697089	0.4228	0.0333452	1.9022	0.22588	326.114	16115.5	0	0.0012165	2.5753	1.2655	-0.872402	152.15
2016	孝感市	42	4209	湖北省	0.0580943	2.06131	10.3808	0.71232	0.363901	0.0365732	1.96755	0.23427	362.242	17900.8	0	0.00118095	2.7939	1.3554	-0.762795	203.823
2017	孝感市	42	4209	湖北省	0.0563605	2.05263	10.4792	0.736554	0.365207	0.0342679	1.96654	0.25329	485.782	24005.7	0	0.00130518	3.0264	1.4744	-0.645741	249.555
2018	孝感市	42	4209	湖北省	0.0548218	2.04435	10.5687	0.756355	0.340345	0.0300759	1.93476	0.257359	514.463	25423.1	0	0.00126894	3.2685	1.5988	-0.444219	246.861
2019	孝感市	42	4209	湖北省	0.053825	2.03855	10.753	1.02504	0.331506	0.0265079	1.72571	0.269422	600.307	29665.2	0	0.00156977	3.5695	1.751	-0.398494	257.213
2011	宁德市	35	3509	福建省	0.0949853	2.49021	10.4023	0.747492	0.476049	0.0295575	1.76052	0.30931			0	0.00091257	1.9314	0.775597	-0.165011	69.51
2012	宁德市	35	3509	福建省	0.0921353	2.47197	10.5457	0.699833	0.496804	0.0322936	1.7791	0.426824			0	0.00087925	2.1825	0.8829	-0.267824	116.75
2013	宁德市	35	3509	福建省	0.0844906	2.38579	10.4828	0.61745	0.476972	0.0285539	1.76129	0.223967			0	0.00304613	2.3951	1.0039	-0.423732	147.13
2014	宁德市	35	3509	福建省	0.0638585	2.11968	10.7866	0.612519	0.494851	0.0287565	1.74048	0.585462			0	0.00100086	2.39564	1.13019	-0.0262109	131.18
2015	宁德市	35	3509	福建省	0.0619719	2.10064	10.8591	0.624193	0.420914	0.0340645	1.74695	0.250426			0	0.00125499	2.6029	1.2391	-0.111143	169.63
2016	宁德市	35	3509	福建省	0.0600986	2.08375	10.9395	0.657545	0.378289	0.0311373	1.74812	0.252713			0	0.0012	2.8164	1.3516	0.106218	223.416
2017	宁德市	35	3509	福建省	0.0582369	2.07186	11.0287	0.681051	0.371561	0.0313042	1.72523	0.271429			0	0.00091168	3.0502	1.4722	0.629477	273.367
2018	宁德市	35	3509	福建省	0.0551407	2.03883	11.1106	0.700622	0.402683	0.0310632	1.82539	0.288744			0	0.00087819	3.2921	1.6147	0.535664	264.733
2019	宁德市	35	3509	福建省	0.0528428	2.01567	11.3416	0.702655	0.373559	0.0256712	1.64609	0.293251			0	0.00070423	3.5887	1.7804	0.772855	269.878
2011	宁波市	33	3302	浙江省	0.0452947	2.07779	11.2838	0.732815	0.875893	0.01942	3.52125	1.63428	14368.3	1512762	0	0.00168637	3.4321	1.6518	0.555979	84.13
2012	宁波市	33	3302	浙江省	0.0438712	2.05916	11.3648	0.795246	0.875739	0.0215284	3.47948	1.94247	13932.4	1466873	0	0.00207936	3.8043	1.8475	0.635592	141.87
2013	宁波市	33	3302	浙江省	0.0326566	1.84771	11.7192	0.831396	0.843508	0.0208277	3.53966	1.87762	13496.6	1420984	0	0.00202107	4.0426	2.1879	1.79072	186.3
2014	宁波市	33	3302	浙江省	0.0307528	1.81835	11.4964	0.842639	0.859875	0.0209748	3.53706	2.17236	19224.2	2024017	0	0.00237113	4.4155	2.4283	0.946001	178.69
2015	宁波市	33	3302	浙江省	0.0295806	1.80785	11.5364	0.883594	0.803431	0.0238237	3.79418	1.77227	16198.2	1705428	0	0.00232399	4.7852	2.6469	0.968189	197.33
2016	宁波市	33	3302	浙江省	0.0287676	1.80456	11.6142	0.881848	0.864481	0.0228365	3.6842	1.80216	17228.4	1813890	0	0.0024618	5.156	2.8572	1.98602	231.767
2017	宁波市	33	3302	浙江省	0.0282742	1.80286	11.7277	0.889455	0.882804	0.0218048	3.50717	1.81774	19090	2009880	0	0.00405724	5.5656	3.0871	2.2939	283.726
2018	宁波市	33	3302	浙江省	0.0271674	1.78795	11.7951	0.89561	0.865496	0.0208045	3.52461	1.89976	21569.7	2270961	0	0.00226667	6.0134	3.3633	2.69175	279.454
2019	宁波市	33	3302	浙江省	0.0258409	1.77129	11.8717	1.01679	0.830655	0.0209801	3.50981	1.96708	23116	2433761	0	0.00277228	6.4886	3.6632	2.8815	288.347
2011	安庆市	34	3408	安徽省	0.150449	3.05187	10.0386	0.538587	0.336894	0.0408303	1.72088	0.182888	254.963	18803.5	0	0.00063199	1.80048	0.589959	-1.06642	65.38
2012	安庆市	34	3408	安徽省	0.144053	2.99893	10.15	0.53214	0.348504	0.0395458	1.87702	0.318604	262.998	19396.1	0	0.00067797	2.04534	0.682024	-0.96525	108.61
2013	安庆市	34	3408	安徽省	0.135979	2.92747	10.0346	0.613662	0.351982	0.0402861	2.14565	0.200092	271.033	19988.7	0	0.00069232	2.26831	0.774838	-1.04608	143.05
2014	安庆市	34	3408	安徽省	0.0956659	2.45002	10.2684	0.634761	0.352814	0.0376003	2.26464	0.358105	300.963	22196	1	0.00096603	2.2109	0.9024	-0.771869	144.24
2015	安庆市	34	3408	安徽省	0.0908858	2.4002	10.345	0.725377	0.316327	0.0443282	2.79463	0.184611	362.638	26744.5	1	0.00091655	2.3966	0.9985	-0.611242	161.95
2016	安庆市	34	3408	安徽省	0.0938514	2.45071	10.4131	0.841651	0.379635	0.041461	2.69022	0.235317	434.448	32040.5	1	0.00106262	2.6502	1.0814	-0.705644	207.88
2017	安庆市	34	3408	安徽省	0.0907806	2.4272	10.5167	0.815758	0.324444	0.0418045	2.71241	0.242726	579.261	42720.5	1	0.00101887	2.8675	1.1814	-0.485869	253.917
2018	安庆市	34	3408	安徽省	0.0881514	2.40085	10.6235	0.79607	0.31699	0.0406983	2.66904	0.276904	684.608	50489.9	1	0.0010566	3.1187	1.299	-0.166473	244.786
2019	安庆市	34	3408	安徽省	0.085297	2.37269	10.8312	1.0236	0.29555	0.03578	2.35318	0.283527	871.648	64284.1	1	0.00081285	3.4041	1.4347	-0.0635467	254.056
2011	安阳市	41	4105	河南省	0.0992701	2.46319	10.2683	0.501617	0.443188	0.0283464	1.20854	0.400408	624.608	90531	0	0.00073366	1.86858	0.7586	-0.797274	41.83
2012	安阳市	41	4105	河南省	0.0964737	2.44164	10.3295	0.531397	0.408035	0.0294264	1.30483	0.378952	780.196	113082	0	0.00057442	2.10421	0.8618	-0.669782	72.46
2013	安阳市	41	4105	河南省	0.0906372	2.38045	10.2388	0.544674	0.425321	0.029561	1.38849	0.301663	935.784	135633	0	0.00075314	2.3019	0.967	-0.743031	116.71
2014	安阳市	41	4105	河南省	0.0877909	2.35693	10.4691	0.691176	0.440768	0.029605	1.49165	0.410366	948.851	137527	0	0.00073603	2.5172	1.068	-0.41737	105.32
2015	安阳市	41	4105	河南省	0.0790963	2.26201	10.514	0.763403	0.400795	0.0295917	1.59577	0.283217	1386.54	200965	0	0.00083008	2.6513	1.1721	-0.308138	123.02
2016	安阳市	41	4105	河南省	0.0755308	2.2313	10.5867	0.871656	0.402585	0.0310626	1.65398	0.298432	1526.68	221278	0	0.00067524	2.8168	1.2624	-0.260798	175.715
2017	安阳市	41	4105	河南省	0.0738148	2.221	10.6884	0.934763	0.409187	0.0308978	1.67741	0.309825	1720.81	249415	0	0.000736	3.0421	1.3697	-0.141533	218.683
2018	安阳市	41	4105	河南省	0.0710685	2.2046	10.7461	0.990249	0.426463	0.0323315	1.74026	0.321804	2128.14	308454	0	0.00073482	3.2703	1.4834	0.0292023	210.076
2019	安阳市	41	4105	河南省	0.0674893	2.17204	10.669	1.03461	0.405558	0.0363635	2.05855	0.332266	2461.83	356819	0	0.00062102	3.4959	1.6095	0.116956	219.087
2011	定西市	62	6211	甘肃省	0.231729	3.99739	8.84159	1.58787	0.0849947	0.120528	2.69021	0.157617			0	0.00039827	1.22896	0.307441	-1.66151	16.57
2012	定西市	62	6211	甘肃省	0.229294	3.95329	9.00663	1.58457	0.0881915	0.137621	2.90854	0.169176			0	0.00032883	1.42808	0.361239	-1.11184	54.41
2013	定西市	62	6211	甘肃省	0.221205	3.84882	9.03682	1.75703	0.0963533	0.117321	3.303	0.107259			0	0.00040241	1.57232	0.40852	-1.07179	88.6
2014	定西市	62	6211	甘肃省	0.212658	3.74289	9.25627	2.07372	0.119512	0.111629	3.51863	0.162813			0	0.00039894	1.72169	0.45999	-1.07106	90.41
2015	定西市	62	6211	甘肃省	0.174015	3.29184	9.30447	2.42779	0.123064	0.132022	4.11098	0.113083			0	0.00033212	1.9167	0.582257	-1.02786	103.68
2016	定西市	62	6211	甘肃省	0.175546	3.30992	9.38362	2.34445	0.125168	0.138626	4.32272	0.11563			0	0.00036424	2.08154	0.628879	-0.730238	161.693
2017	定西市	62	6211	甘肃省	0.172865	3.28864	9.36675	2.52674	0.10442	0.147785	4.60652	0.118257			0	0.00039604	2.2543	0.68548	-0.702335	204.605
2018	定西市	62	6211	甘肃省	0.168378	3.24372	9.44589	2.70191	0.0958689	0.138752	4.49777	0.119499			0	0.00039474	2.4302	0.749201	-0.496566	179.763
2019	定西市	62	6211	甘肃省	0.163112	3.18763	9.59873	4.10672	0.0948267	0.131445	4.16538	0.158294			0	0.00036184	2.6222	0.822617	-0.447987	185.865
2011	宜宾市	51	5115	四川省	0.113184	2.61894	10.1033	0.373223	0.374778	0.0313723	1.57894	0.324019	231.381	13568.4	0	0.0005915	1.7753	0.67787	-0.981931	64.45
2012	宜宾市	51	5115	四川省	0.114054	2.64078	10.2351	0.370584	0.378795	0.0385563	1.68159	0.332145	277.464	16270.8	0	0.00042225	2.0522	0.77712	-0.879397	95.91
2013	宜宾市	51	5115	四川省	0.108047	2.57983	10.103	0.404946	0.397761	0.0377391	1.73828	0.259179	323.548	18973.2	0	0.0003464	2.2718	0.8806	-1.02465	115.74
2014	宜宾市	51	5115	四川省	0.103908	2.54196	10.3834	0.440316	0.380561	0.0393253	1.7911	0.648222	276.543	16216.7	0	0.00038016	2.499	0.9831	-0.719147	117.3
2015	宜宾市	51	5115	四川省	0.0776116	2.23136	10.4359	0.471536	0.37348	0.0445002	1.94359	0.264939	366.647	21500.5	1	0.00043384	2.62073	1.1745	-0.598247	137.42
2016	宜宾市	51	5115	四川省	0.0750846	2.21054	10.5115	0.566509	0.371031	0.0399733	2.14529	0.293792	591.958	34713	1	0.00045126	2.839	1.2843	-0.415864	190.097
2017	宜宾市	51	5115	四川省	0.0727408	2.19242	10.6181	0.671389	0.374642	0.0394356	2.18556	0.30307	745.343	43707.7	1	0.00044964	3.0832	1.4063	-0.209489	234.94
2018	宜宾市	51	5115	四川省	0.0703298	2.17432	10.7056	0.765902	0.386734	0.0397723	2.2765	0.323169	897.347	52621.3	1	0.00045126	3.3465	1.5391	-0.0554091	217.889
2019	宜宾市	51	5115	四川省	0.0680339	2.1586	10.9509	0.775745	0.378522	0.0327395	2.05169	0.339642	1055.9	61919.3	1	0.00041667	3.6694	1.6999	0.0435589	222.917
2011	宜昌市	42	4205	湖北省	0.0804059	2.33182	10.8719	0.466865	0.478726	0.0153077	1.375	0.673757	211.638	23234.2	0	0.00130424	1.6451	0.7055	-0.784641	63.45
2012	宜昌市	42	4205	湖北省	0.0940462	2.54909	11.0271	0.456475	0.51834	0.0182625	1.37554	0.692619	252.446	27714.2	0	0.00107796	2.051	0.8046	-0.668321	104.22
2013	宜昌市	42	4205	湖北省	0.0748718	2.29514	11.1627	0.465391	0.57172	0.0173822	1.45312	0.56418	293.255	32194.2	0	0.00150188	2.0934	0.9121	-0.413672	143.96
2014	宜昌市	42	4205	湖北省	0.0610027	2.11413	11.2433	0.496881	0.613159	0.0170036	1.45289	0.726957	368.001	40400.1	0	0.00174913	2.5025	1.1837	-0.432757	142.78
2015	宜昌市	42	4205	湖北省	0.0589601	2.09969	11.3189	0.517465	0.630849	0.0185881	1.4641	0.574231	403.763	44326.2	1	0.00180049	2.7275	1.299	-0.431075	160.47
2016	宜昌市	42	4205	湖北省	0.0588213	2.11532	11.4073	0.559497	0.564015	0.0202911	1.47827	0.535618	442.118	48536.9	1	0.00194444	2.9735	1.4057	-0.108556	210.339
2017	宜昌市	42	4205	湖北省	0.0576843	2.11867	11.4524	0.642394	0.490213	0.0180234	1.61754	0.652185	714.126	78398.7	1	0.00173028	3.2316	1.5253	-0.213262	253.137
2018	宜昌市	42	4205	湖北省	0.0567642	2.12008	11.4955	0.724933	0.471098	0.0171922	1.6721	0.714388	578.088	63464.1	1	0.00178571	3.5011	1.6514	-0.0114062	247.258
2019	宜昌市	42	4205	湖北省	0.0558872	2.12104	11.5883	0.968947	0.403331	0.0167257	1.65627	0.716215	672.91	73873.8	1	0.00163683	3.8463	1.8134	0.0664769	254.452
2011	宜春市	36	3609	江西省	0.0904882	2.35366	9.8946	0.400034	0.429068	0.0395567	1.64872	0.271725	16.3794	5260.51	0	0.00040896	1.64314	0.698123	-1.32305	57.25
2012	宜春市	36	3609	江西省	0.0893749	2.34669	10.0369	0.488095	0.49184	0.043568	1.75082	0.431133	26.3257	8454.93	0	0.00068421	1.88958	0.805212	-1.25108	106.5
2013	宜春市	36	3609	江西省	0.0839748	2.28974	10.0857	0.532054	0.52283	0.0439513	1.89287	0.283706	36.272	11649.4	0	0.00104239	2.0871	0.9115	-1.15271	145.24
2014	宜春市	36	3609	江西省	0.0763332	2.20606	10.2315	0.575175	0.548937	0.0455034	1.97947	0.45023	37.3706	12002.2	0	0.00064747	2.3221	1.0526	-1.00216	130.65
2015	宜春市	36	3609	江西省	0.0738542	2.18406	10.2907	0.651653	0.532921	0.0485786	2.13396	0.293993	60.1587	19321	0	0.00065403	2.5381	1.1621	-0.865871	147.7
2016	宜春市	36	3609	江西省	0.0719837	2.17132	10.3819	0.874861	0.506027	0.0471742	2.24289	0.290004	67.5994	21710.7	0	0.00046667	2.7452	1.2643	-0.872843	202.694
2017	宜春市	36	3609	江西省	0.0712031	2.17291	10.4839	0.919183	0.474208	0.0457547	2.41821	0.283141	77.1435	24775.9	0	0.00046512	2.9871	1.3747	-0.570591	246.768
2018	宜春市	36	3609	江西省	0.068686	2.15346	10.5764	0.9556	0.451707	0.0457608	2.55864	0.279577	103.88	33362.7	0	0.00058043	3.2248	1.4975	-0.347792	236.077
2019	宜春市	36	3609	江西省	0.065753	2.12877	10.7827	1.10383	0.396565	0.0421716	2.34599	0.306325	140.198	45027	0	0.00044702	3.4831	1.6362	-0.308218	242.164
2011	宣城市	34	3418	安徽省	0.0828061	2.29395	10.1796	0.627015	0.48079	0.0425492	1.72523	0.292573			0	0.00215131	1.79946	0.784439	-0.997607	67.57
2012	宣城市	34	3418	安徽省	0.079522	2.26616	10.2967	0.634586	0.486553	0.034434	1.85019	0.272857			0	0.00214669	2.04779	0.903638	-0.866366	111.98
2013	宣城市	34	3418	安徽省	0.0748267	2.2183	10.3123	0.63235	0.524749	0.0374641	1.93562	0.361989			0	0.00214362	2.2731	1.0247	-0.841213	151.05
2014	宣城市	34	3418	安徽省	0.0831227	2.33659	10.4836	0.695525	0.540326	0.0362369	2.03509	0.455571			0	0.00096429	2.6289	1.1251	-0.614558	144.03
2015	宣城市	34	3418	安徽省	0.0809778	2.32367	10.535	0.796182	0.540929	0.0374156	2.17128	0.270668			0	0.00103571	2.8602	1.2309	-0.54239	166.66
2016	宣城市	34	3418	安徽省	0.0784064	2.30787	10.615	0.852538	0.546854	0.0360176	2.35348	0.328971			0	0.00103571	3.0877	1.3379	-0.292091	210.277
2017	宣城市	34	3418	安徽省	0.0762659	2.29938	10.7247	0.846583	0.523076	0.0346154	2.44744	0.375609			0	0.00096429	3.3548	1.459	-0.321417	259.653
2018	宣城市	34	3418	安徽省	0.0735195	2.28277	10.8211	0.841922	0.528996	0.0325272	2.41599	0.394303			0	0.00092857	3.6554	1.6013	0.0986294	251.129
2019	宣城市	34	3418	安徽省	0.0720452	2.27882	10.9822	0.911628	0.506913	0.0295869	2.20799	0.457685			0	0.00089606	3.9975	1.7542	0.237204	260.386
2011	宿州市	34	3413	安徽省	0.154541	3.07031	9.61387	0.795763	0.248567	0.0500486	1.53357	0.110371	107.102	7264.47	0	0.00040266	1.75626	0.572013	-1.21732	55.39
2012	宿州市	34	3413	安徽省	0.14572	2.97377	9.75892	0.788025	0.275006	0.0479121	1.61549	0.158982	138.582	9399.69	0	0.00039969	1.97312	0.663507	-1.11522	91.26
2013	宿州市	34	3413	安徽省	0.136051	2.86784	9.66777	0.791617	0.29799	0.042513	1.69026	0.131071	170.062	11534.9	0	0.00054113	2.17125	0.757104	-1.15587	117.37
2014	宿州市	34	3413	安徽省	0.115197	2.63334	9.94727	0.84144	0.311159	0.0395104	1.7547	0.218337	180.691	12255.8	0	0.00059181	2.1941	0.8332	-0.557317	113.37
2015	宿州市	34	3413	安徽省	0.11056	2.58534	10.0175	1.06352	0.291971	0.0453054	1.8582	0.108765	510.041	34594.9	0	0.0020127	2.363	0.914	-0.506136	135.22
2016	宿州市	34	3413	安徽省	0.109061	2.57467	10.097	1.12862	0.307134	0.0456647	2.01695	0.122973	594.371	40314.8	1	0.00214724	2.5533	0.9917	-0.763201	187.513
2017	宿州市	34	3413	安徽省	0.106228	2.55116	10.168	1.21679	0.292334	0.046455	2.222	0.145192	364.46	24720.4	1	0.00143511	2.7703	1.0859	-0.608204	233.808
2018	宿州市	34	3413	安徽省	0.102943	2.52073	10.2666	1.29207	0.2813	0.0461628	2.35808	0.149261	510.122	34600.3	1	0.00071646	3.01	1.1941	-0.366093	221.546
2019	宿州市	34	3413	安徽省	0.0979721	2.47052	10.4566	1.38116	0.289345	0.0420455	2.22106	0.140082	629.216	42678.2	1	0.0005175	3.2643	1.3213	-0.224863	231.381
2011	宿迁市	32	3213	江苏省	0.0410341	1.79434	10.2342	0.808254	0.546815	0.0370466	1.33084	0.18388			0	0.00050844	1.4972	0.8344	-0.932067	65.15
2012	宿迁市	32	3213	江苏省	0.0402594	1.78947	10.3648	0.806794	0.580486	0.0416767	1.46497	0.338609			0	0.00055585	1.6991	0.9495	-0.812572	104.32
2013	宿迁市	32	3213	江苏省	0.0377219	1.76082	10.3033	0.803975	0.594915	0.0398919	1.61619	0.201957			0	0.00072413	1.8846	1.0703	-0.771733	136.05
2014	宿迁市	32	3213	江苏省	0.0362221	1.74668	10.5957	0.804717	0.607939	0.0401696	1.59634	0.701912			0	0.00074601	2.0396	1.1677	-0.118056	115.56
2015	宿迁市	32	3213	江苏省	0.0351184	1.74076	10.6886	0.811173	0.580783	0.0385478	1.6539	0.226938			0	0.00073693	2.2233	1.2772	0.215277	145.08
2016	宿迁市	32	3213	江苏省	0.0334951	1.7292	10.7854	0.820994	0.560756	0.0294328	1.77269	0.229833			0	0.00076401	2.4086	1.3929	-0.282793	201.939
2017	宿迁市	32	3213	江苏省	0.0318377	1.71064	10.8611	0.870529	0.472932	0.0275142	1.81483	0.230052			0	0.0007445	2.6118	1.5268	-0.0247932	249.466
2018	宿迁市	32	3213	江苏省	0.0304748	1.69968	10.9314	0.91466	0.475617	0.0275335	1.93051	0.264504			0	0.00054146	2.8281	1.6639	0.284669	241.073
2019	宿迁市	32	3213	江苏省	0.0293312	1.68942	11.0483	1.09525	0.420374	0.027212	1.99651	0.296174			0	0.00067568	3.0614	1.8121	0.684563	250.777
2011	岳阳市	43	4306	湖南省	0.118691	2.78347	10.4525	0.529588	0.357727	0.0173797	0.764211	0.566936	260.503	45358.6	0	0.00102171	1.968	0.707031	-1.0615	64.98
2012	岳阳市	43	4306	湖南省	0.10728	2.65563	10.5958	0.590565	0.385302	0.0219213	0.77887	0.569125	317.2	55230.6	0	0.00094554	2.2111	0.832608	-0.908807	114.54
2013	岳阳市	43	4306	湖南省	0.066445	2.13424	10.6803	0.616588	0.37857	0.0199297	0.813371	0.316456	373.897	65102.5	0	0.00097449	2.1193	0.993	-0.849456	135.18
2014	岳阳市	43	4306	湖南省	0.0621024	2.09013	10.7761	0.655838	0.385045	0.0188769	0.840405	0.992804	352.499	61376.7	0	0.0011396	2.3121	1.1062	-0.77776	125.77
2015	岳阳市	43	4306	湖南省	0.0604404	2.08436	10.848	0.775583	0.805679	0.0182813	0.910497	0.312795	444.312	77363.3	1	0.00117063	2.5202	1.2091	-0.546852	153.05
2016	岳阳市	43	4306	湖南省	0.0602671	2.0997	10.912	0.875264	0.767365	0.0182394	1.02697	0.287615	538.83	93820.5	1	0.00118375	2.7546	1.3119	-0.681087	202.166
2017	岳阳市	43	4306	湖南省	0.0591835	2.10368	10.9089	1.02036	0.650398	0.0208358	1.25023	0.323417	631.275	109917	1	0.00110721	3.0009	1.4265	-0.538314	250.339
2018	岳阳市	43	4306	湖南省	0.0575634	2.09024	10.9881	1.17002	0.270591	0.020124	1.27513	0.366883	743.271	129418	1	0.00089789	3.24251	1.55126	-0.323313	238.589
2019	岳阳市	43	4306	湖南省	0.0558338	2.08063	11.0876	1.22814	0.282068	0.0185047	1.25364	0.363831	932.484	162363	1	0.00108963	3.51163	1.68777	-0.231468	244.641
2011	崇左市	45	4514	广西壮族自治区	0.167936	3.22179	10.1088	0.7571	0.293215	0.0413366	1.16496	0.260266			0	0.0004896	1.7301	0.537	-1.12105	50.94
2012	崇左市	45	4514	广西壮族自治区	0.156529	3.09277	10.1769	0.786308	0.301481	0.0520816	1.27615	0.272426			0	0.00056911	1.937	0.6263	-1.00591	87.96
2013	崇左市	45	4514	广西壮族自治区	0.148936	3.0082	10.0719	0.75318	0.336987	0.0502315	1.36084	0.151576			0	0.00065067	2.1289	0.7077	-1.09936	113.8
2014	崇左市	45	4514	广西壮族自治区	0.148498	3.00817	10.3717	0.810539	0.311092	0.0491229	1.38099	0.282579			0	0.00060631	2.3184	0.7707	-0.853174	108.38
2015	崇左市	45	4514	广西壮族自治区	0.144727	2.96919	10.415	0.921184	0.270733	0.0497772	1.43498	0.159136			0	0.00056338	2.4668	0.8308	-0.750757	129.57
2016	崇左市	45	4514	广西壮族自治区	0.122346	2.71452	10.523	0.926264	0.200902	0.0451215	1.42223	0.191953			0	0.00056	2.6605	0.9801	-0.630672	185.051
2017	崇左市	45	4514	广西壮族自治区	0.116607	2.65313	10.6846	0.874825	0.153754	0.0380082	1.35976	0.195165			0	0.00056	2.8813	1.086	-0.429043	234.143
2018	崇左市	45	4514	广西壮族自治区	0.109573	2.57633	10.7906	0.839286	0.120568	0.03326	1.30743	0.201017			0	0.00071713	3.0916	1.2	-0.247891	226.259
2019	崇左市	45	4514	广西壮族自治区	0.102659	2.49978	10.4948	1.76209	0.116633	0.0498091	1.98527	0.219031			0	0.00051587	3.3297	1.332	-0.0515326	232.563
2011	巴中市	51	5119	四川省	0.159917	3.13061	9.25273	0.849555	0.093206	0.0627085	1.81748	0.214074			0	0.00030872	1.4609	0.46665	-1.22724	45.82
2012	巴中市	51	5119	四川省	0.161935	3.15556	9.3778	0.776172	0.119709	0.103543	1.97798	0.217056			0	0.00046237	1.6999	0.5387	-1.13917	78.57
2013	巴中市	51	5119	四川省	0.155401	3.08571	9.27472	0.759722	0.143041	0.0827653	2.26845	0.1096			0	0.00117918	1.8937	0.6137	-1.28448	99.54
2014	巴中市	51	5119	四川省	0.149942	3.0293	9.52923	0.788445	0.161229	0.081771	2.45763	0.174544			0	0.00116399	2.0887	0.6895	-0.938862	91.81
2015	巴中市	51	5119	四川省	0.114432	2.62491	9.62086	0.784949	0.158728	0.0860236	2.75172	0.183375			0	0.0013113	2.3845	0.90841	-0.603319	111.71
2016	巴中市	51	5119	四川省	0.111935	2.60307	9.70595	0.790862	0.165766	0.0855737	3.09973	0.176293			0	0.00135279	2.595	0.9969	-0.298094	170.547
2017	巴中市	51	5119	四川省	0.1096	2.58414	9.80631	0.757519	0.161737	0.082633	3.1409	0.225544			0	0.00117021	2.8286	1.0946	-0.511874	216.942
2018	巴中市	51	5119	四川省	0.107426	2.56757	9.87601	0.730761	0.143853	0.0761624	3.04082	0.17614			0	0.00123656	3.0816	1.2002	-0.329677	199.909
2019	巴中市	51	5119	四川省	0.104452	2.54406	10.0308	1.60324	0.152893	0.0676733	2.7884	0.185138			0	0.00065395	3.3663	1.3232	-0.289738	205.562
2011	常州市	32	3204	江苏省	0.044692	1.99212	11.2578	0.778267	0.969785	0.0153357	2.32017	0.972293	4329.38	493848	0	0.0011885	2.9559	1.4838	0.142335	84.94
2012	常州市	32	3204	江苏省	0.0437198	1.99116	11.3509	0.829554	0.968743	0.016654	2.37733	1.11231	4512.12	514694	0	0.00123694	3.3326	1.6737	0.134813	135.32
2013	常州市	32	3204	江苏省	0.0409268	1.96379	11.6882	0.876187	0.978414	0.0152585	2.4459	0.974591	4694.86	535539	0	0.00218998	3.6611	1.8643	1.15769	177.98
2014	常州市	32	3204	江苏省	0.0395517	1.96111	11.5562	0.978017	0.997588	0.0139133	2.3559	1.21553	6403.27	730415	0	0.00168799	3.9483	2.0133	0.574572	169.72
2015	常州市	32	3204	江苏省	0.0376317	1.94916	11.6282	1.03773	0.960748	0.0150214	2.42611	1.08368	5408.54	616947	0	0.00175771	4.271	2.1912	0.794764	190.56
2016	常州市	32	3204	江苏省	0.0360101	1.93684	11.7177	1.09557	0.945248	0.0144946	2.52586	1.10692	5726.45	653211	0	0.00182306	4.6058	2.378	1.35502	235.062
2017	常州市	32	3204	江苏省	0.0350434	1.93362	11.8204	1.10489	0.940625	0.0147887	2.50099	1.06802	8993.88	1025924	0	0.00172414	4.9955	2.5835	1.67071	279.101
2018	常州市	32	3204	江苏省	0.0340548	1.92761	11.9136	1.11255	0.942023	0.0146963	2.45834	1.2767	10345	1180041	0	0.00207349	5.4	2.8014	2.1817	276.93
2019	常州市	32	3204	江苏省	0.0326063	1.91352	11.9601	1.05242	0.901925	0.0144197	2.67131	1.34263	10889.2	1242119	0	0.00208333	5.8345	3.0491	2.54761	287.823
2011	平凉市	62	6208	甘肃省	0.211483	3.72976	9.49702	0.643064	0.156665	0.0748	2.45996	0.235415	35.6464	6061.98	0	0.00038726	1.33546	0.358055	-1.30374	42.04
2012	平凉市	62	6208	甘肃省	0.206746	3.6787	9.65547	0.663082	0.157664	0.0961907	2.36363	0.234606	58.7033	9983.02	0	0.00038544	1.55058	0.421502	-1.01779	63.67
2013	平凉市	62	6208	甘肃省	0.201441	3.6237	9.59574	0.808516	0.173965	0.100987	2.66793	0.127536	81.7602	13904	0	0.00064739	1.7351	0.47882	-1.01183	102.98
2014	平凉市	62	6208	甘肃省	0.19336	3.53761	9.72771	1.10873	0.174732	0.0826833	2.9165	0.201215	95.2611	16200	0	0.00085727	1.90861	0.53952	-0.742015	92.24
2015	平凉市	62	6208	甘肃省	0.172941	3.30563	9.82499	1.61478	0.153142	0.104334	3.37238	0.132648	130.168	22136.2	0	0.00081405	2.149	0.650102	-0.533458	103.65
2016	平凉市	62	6208	甘肃省	0.174712	3.34571	9.76916	1.90278	0.153557	0.103812	3.34423	0.134893	153.685	26135.5	0	0.00081545	2.34463	0.700786	-0.303937	162.299
2017	平凉市	62	6208	甘肃省	0.171913	3.33932	9.73062	1.93209	0.143722	0.107966	3.93495	0.174894	210.422	35784.2	0	0.00076923	2.5415	0.761084	0.167234	205.492
2018	平凉市	62	6208	甘肃省	0.167408	3.30579	9.75412	1.95778	0.143221	0.105134	3.72215	0.179563	862.925	146748	0	0.00068376	2.7448	0.8303	2.05844	188.261
2019	平凉市	62	6208	甘肃省	0.162977	3.2635	9.97646	1.95381	0.134571	0.100432	3.4408	0.189224	896.634	152480	0	0.00055556	2.9644	0.90835	3.077	192.577
2011	平顶山市	41	4104	河南省	0.124608	2.78925	10.3165	0.385425	0.544024	0.0228783	1.36122	0.313493	731.119	89658.3	0	0.00044101	1.83477	0.6578	-1.05687	32.78
2012	平顶山市	41	4104	河南省	0.118817	2.74144	10.3215	0.482181	0.512075	0.0304888	1.59939	0.435333	790.044	96884.3	0	0.0004386	2.06101	0.7518	-0.972579	74.94
2013	平顶山市	41	4104	河南省	0.108862	2.63225	10.2729	0.538039	0.52851	0.029229	1.75148	0.344331	848.969	104110	0	0.00057825	2.2482	0.8541	-0.904951	116.33
2014	平顶山市	41	4104	河南省	0.102567	2.57066	10.4047	0.671631	0.541187	0.0291169	1.86763	0.48022	829.918	101774	0	0.00050523	2.4393	0.9489	-0.589876	110.75
2015	平顶山市	41	4104	河南省	0.0918446	2.449	10.4337	0.728492	0.454387	0.028962	2.00245	0.387958	1072.79	131558	0	0.00046453	2.5592	1.045	-0.843398	134.44
2016	平顶山市	41	4104	河南省	0.0873311	2.41035	10.5107	0.841762	0.451498	0.0276759	2.11872	0.372952	870.63	106767	0	0.00049558	2.7102	1.1244	-0.793741	191.936
2017	平顶山市	41	4104	河南省	0.0868474	2.42391	10.5957	0.892446	0.433053	0.0304765	2.14003	0.365807	955.34	117155	0	0.00052817	2.9625	1.2222	-0.650803	238.132
2018	平顶山市	41	4104	河南省	0.0840113	2.41269	10.6593	0.93695	0.425805	0.0327653	2.18479	0.406918	970.652	119032	0	0.00045694	3.2084	1.3298	-0.586674	223.866
2019	平顶山市	41	4104	河南省	0.0778437	2.34908	10.7622	1.0126	0.42348	0.03262	2.16018	0.389411	1098.97	134768	0	0.00063158	3.4266	1.4587	-0.38436	229.938
2011	广元市	51	5108	四川省	0.147153	2.98978	9.69431	0.774692	0.16567	0.0536859	2.55412	0.378549			0	0.00141434	1.4635	0.4895	-0.770713	49.56
2012	广元市	51	5108	四川省	0.148248	3.01129	9.83237	0.710851	0.170245	0.0709847	2.4861	0.391981			0	0.0011878	1.7012	0.56494	-0.721613	91.13
2013	广元市	51	5108	四川省	0.138412	2.90484	9.7252	0.700686	0.171839	0.0656835	2.60183	0.296892			0	0.00122186	1.8713	0.6442	-0.885569	103.01
2014	广元市	51	5108	四川省	0.133033	2.85296	10.0041	0.742605	0.180803	0.0596111	2.63686	0.422994			0	0.00122502	2.0547	0.7202	-0.557579	114.46
2015	广元市	51	5108	四川省	0.11442	2.64322	10.0546	0.770992	0.194721	0.0579695	2.78506	0.289451			0	0.00129997	2.36283	0.893923	-0.559129	130.47
2016	广元市	51	5108	四川省	0.111714	2.62369	10.1295	0.800773	0.17599	0.0565626	2.93092	0.330019			0	0.0012459	2.5762	0.9819	-0.438963	178.389
2017	广元市	51	5108	四川省	0.108903	2.60457	10.2275	0.857953	0.175473	0.0561997	2.9269	0.34004			0	0.00095395	2.8132	1.0801	-0.228549	227.673
2018	广元市	51	5108	四川省	0.105534	2.58073	10.3125	0.906977	0.17216	0.0494627	2.86162	0.326672			0	0.00119205	3.0592	1.1854	-0.155453	213.13
2019	广元市	51	5108	四川省	0.101656	2.55055	10.4706	1.02417	0.187141	0.0437823	2.63406	0.370219			0	0.00056667	3.3481	1.3127	0.0126984	220.791
2011	广安市	51	5116	四川省	0.115762	2.64145	9.93169	0.576878	0.220746	0.0374884	1.60128	0.26477			0	0.00044939	1.7203	0.65127	-1.122	51.31
2012	广安市	51	5116	四川省	0.119118	2.67251	10.0609	0.559195	0.220647	0.0439677	1.69963	0.251603			0	0.00046958	1.9973	0.74735	-1.02788	89.5
2013	广安市	51	5116	四川省	0.114086	2.6154	9.78521	0.566247	0.237539	0.0425364	1.84305	0.112911			0	0.00046858	2.221	0.8492	-1.28508	115.4
2014	广安市	51	5116	四川省	0.110183	2.57253	10.2573	0.581984	0.245528	0.043126	1.93577	0.305121			0	0.00046709	2.4475	0.9514	-0.866045	104.73
2015	广安市	51	5116	四川省	0.0852299	2.29276	10.3432	0.619177	0.251806	0.0448746	1.99631	0.160731			0	0.00044747	2.60718	1.13714	-0.682353	131.7
2016	广安市	51	5116	四川省	0.0822934	2.26124	10.4082	0.630906	0.263583	0.0502086	2.15006	0.171409			0	0.00044968	2.8218	1.2479	-0.582499	185.248
2017	广安市	51	5116	四川省	0.0803562	2.24211	10.4922	0.753276	0.268881	0.0501857	2.17736	0.207578			0	0.00060215	3.0616	1.3655	-0.615152	230.538
2018	广安市	51	5116	四川省	0.0776271	2.21546	10.5589	0.871767	0.276967	0.0474894	2.14189	0.236728			0	0.00056156	3.3079	1.4931	-0.357126	218.739
2019	广安市	51	5116	四川省	0.0749455	2.18942	10.559	1.54532	0.281031	0.0510322	2.23882	0.257515			0	0.00067245	3.6005	1.6445	-0.244482	227.634
2011	广州市	44	4401	广东省	0.0314569	2.32411	11.4885	1.66965	0.829189	0.0141128	3.39078	2.00164	13879.1	3588771	0	0.00761352	3.44381	1.48177	1.82649	79.53
2012	广州市	44	4401	广东省	0.0284023	2.26665	11.5703	1.8252	0.820452	0.0164928	3.47054	2.13013	13649.7	3529458	0	0.00626833	3.80535	1.67885	2.18628	120.58
2013	广州市	44	4401	广东省	0.0269895	2.22635	12.1299	1.9062	0.823732	0.0164685	3.62217	1.87893	13420.3	3470145	0	0.0113502	4.20491	1.8887	6.76378	166.54
2014	广州市	44	4401	广东省	0.031455	2.43193	11.7635	1.94891	0.865537	0.0137096	3.57344	2.89225	28080.5	7260878	1	0.0115954	4.29546	1.76628	4.00326	151.3
2015	广州市	44	4401	广东省	0.0309511	2.41859	11.8218	2.12105	0.781073	0.01586	3.87504	2.46368	15128.4	3911809	1	0.0118472	4.67346	1.93231	3.92	177.74
2016	广州市	44	4401	广东省	0.0289207	2.37501	11.8631	2.35724	0.716989	0.0164718	3.82776	2.60006	9753.02	2521875	1	0.0150928	5.09407	2.14486	4.46373	224.413
2017	广州市	44	4401	广东省	0.0284162	2.35909	11.9229	2.49968	0.702986	0.0188035	3.8434	2.73928	10984.4	2840269	1	0.018767	5.54005	2.34839	5.43006	293.661
2018	广州市	44	4401	广东省	0.0267842	2.30522	11.9543	2.6311	0.652077	0.0192841	4.04263	2.3485	11156.2	2884713	1	0.0238883	5.99821	2.60201	6.74673	288.335
2019	广州市	44	4401	广东省	0.0255078	2.25344	11.9603	2.62248	0.592965	0.0221751	4.35302	2.35528	11286	2918264	1	0.0240914	6.50521	2.88679	7.80736	301.288
2011	庆阳市	62	6210	甘肃省	0.22628	3.91665	9.92847	0.375513	0.328121	0.0562524	1.29397	0.107852			0	0.00057559	1.43881	0.367358	-0.890386	40.67
2012	庆阳市	62	6210	甘肃省	0.226507	3.90893	10.0809	0.385122	0.334466	0.0555446	1.4163	0.167005			0	0.00053415	1.66615	0.426243	-1.15715	55.85
2013	庆阳市	62	6210	甘肃省	0.220598	3.83815	10.0403	0.467631	0.3476	0.0601193	1.54907	0.111781			0	0.00075815	1.87609	0.4888	-1.04117	70.36
2014	庆阳市	62	6210	甘肃省	0.212889	3.75286	10.3118	0.478668	0.33141	0.0489278	1.66978	0.165969			0	0.00071725	2.0637	0.5499	-0.776281	85.98
2015	庆阳市	62	6210	甘肃省	0.180415	3.37307	10.2171	0.641055	0.266891	0.0669892	2.29675	0.113049			0	0.00068002	2.3426	0.6945	-0.789233	115.05
2016	庆阳市	62	6210	甘肃省	0.180262	3.38246	10.1937	0.779116	0.198669	0.0717367	2.54253	0.111852			0	0.00066667	2.53001	0.74798	-0.93329	165.295
2017	庆阳市	62	6210	甘肃省	0.178747	3.38558	10.167	0.785968	0.199633	0.0729994	2.78675	0.112239			0	0.00066667	2.7476	0.81156	-0.464602	206.363
2018	庆阳市	62	6210	甘肃省	0.174013	3.34529	10.3518	0.791517	0.21092	0.0629001	2.4471	0.110894			0	0.0007037	2.9646	0.8862	-0.224783	192.38
2019	庆阳市	62	6210	甘肃省	0.169737	3.31471	10.3948	0.765457	0.208582	0.069596	11.1728	0.115014			0	0.00055556	3.2107	0.968621	0.0277779	196.07
2011	开封市	41	4102	河南省	0.0943179	2.39641	10.042	0.775371	0.338293	0.0261741	1.1482	0.212999	913.927	76368.6	0	0.0006679	1.55575	0.6492	-1.13911	42.72
2012	开封市	41	4102	河南省	0.0912295	2.36643	10.1629	0.780217	0.360646	0.027786	1.25558	0.21617	985.259	82329.2	0	0.00073543	1.75447	0.7414	-1.22881	76.45
2013	开封市	41	4102	河南省	0.0879126	2.33297	10.1128	0.776784	0.409815	0.0283789	1.34479	0.169911	1056.59	88289.8	0	0.0009293	1.9492	0.8355	-0.991664	121.65
2014	开封市	41	4102	河南省	0.0848884	2.30431	10.3876	0.78015	0.431036	0.027917	1.43325	0.33012	1201.07	100363	0	0.00094374	2.1467	0.9316	-0.765238	111.75
2015	开封市	41	4102	河南省	0.0774828	2.22467	10.4724	1.01075	0.409561	0.0292408	1.53828	0.289343	1498.22	125193	0	0.00087067	2.2923	1.0304	-0.346505	128.2
2016	开封市	41	4102	河南省	0.0748379	2.20276	10.5615	1.05835	0.382764	0.029383	1.61127	0.24559	1434.08	119833	0	0.00087971	2.4596	1.1166	-0.424487	181.733
2017	开封市	41	4102	河南省	0.0751561	2.21541	10.6335	1.1422	0.366686	0.0300806	1.7312	0.268921	1407.37	117601	0	0.00077061	2.6864	1.2126	-0.459516	230.04
2018	开封市	41	4102	河南省	0.0732776	2.20526	10.6905	1.21891	0.381714	0.0299873	1.77714	0.280693	2325.85	194351	0	0.00067979	2.9094	1.3193	-0.480334	230.264
2019	开封市	41	4102	河南省	0.0689829	2.16299	10.8538	1.15542	0.364709	0.0284051	1.67059	0.238942	2672.07	223281	0	0.00064171	3.1305	1.4473	-0.368232	234.643
2011	张家界市	43	4308	湖南省	0.180768	3.4441	9.90758	2.39617	0.26815	0.0318525	1.71241	0.196972			0	0.00144058	1.4098	0.409338	-0.973313	67.13
2012	张家界市	43	4308	湖南省	0.176028	3.41934	10.0283	2.47341	0.279836	0.0528896	1.74231	0.321311			0	0.00135854	1.56409	0.457423	-0.819919	104.06
2013	张家界市	43	4308	湖南省	0.136313	2.92468	9.97035	2.44685	0.290822	0.0455011	1.88738	0.180602			0	0.00117302	1.658	0.5669	-0.880834	132.44
2014	张家界市	43	4308	湖南省	0.129327	2.85139	10.2055	2.63636	0.352774	0.0424078	1.95323	0.22069			0	0.00131926	1.8055	0.6332	-0.583742	118.4
2015	张家界市	43	4308	湖南省	0.11954	2.745	10.2896	2.88489	0.316648	0.0439032	2.03645	0.179115			0	0.00105263	1.9473	0.7094	-0.409513	134.33
2016	张家界市	43	4308	湖南省	0.114112	2.69546	10.3828	3.16996	0.342685	0.0435667	2.23273	0.233245			0	0.00105882	2.103	0.7802	-0.45256	188.246
2017	张家界市	43	4308	湖南省	0.107623	2.63967	10.468	3.61558	0.371279	0.0386237	2.51074	0.249671			0	0.00111765	2.2944	0.8692	-0.224785	236.973
2018	张家界市	43	4308	湖南省	0.102983	2.59626	10.5379	4.07054	0.197383	0.0404258	2.61869	0.260985			0	0.00105882	2.48253	0.956196	-0.0137335	222.566
2019	张家界市	43	4308	湖南省	0.0986534	2.55836	10.4848	4.93216	0.200542	0.0474888	2.98843	0.272949			0	0.00105882	2.68113	1.04799	0.143017	225.391
2011	张掖市	62	6207	甘肃省	0.0523952	1.91731	9.96913	0.929909	0.137214	0.042083	1.88766	0.227536			0	0.00068755	1.23996	0.646718	-0.793586	36.77
2012	张掖市	62	6207	甘肃省	0.0526214	1.91825	10.0943	1.0259	0.148347	0.051337	2.0323	0.352884			0	0.00091673	1.43947	0.750411	-0.703965	66.7
2013	张掖市	62	6207	甘肃省	0.0491686	1.87576	10.1522	1.10848	0.173447	0.0478174	2.17386	0.224314			0	0.00114416	1.58774	0.846454	-0.724417	89.78
2014	张掖市	62	6207	甘肃省	0.0456039	1.83227	10.304	1.28239	0.205176	0.0482396	2.46347	0.352789			0	0.0010728	1.73858	0.948867	-0.558271	79.24
2015	张掖市	62	6207	甘肃省	0.0443403	1.8177	10.3322	1.53553	0.195474	0.0528726	2.80959	0.235015			1	0.00107775	1.9673	1.0823	-0.0955708	110.36
2016	张掖市	62	6207	甘肃省	0.0464517	1.84641	10.396	1.70152	0.186239	0.056831	2.82625	0.240211			1	0.00122137	2.15026	1.16456	-0.345125	170.213
2017	张掖市	62	6207	甘肃省	0.0462476	1.84813	10.333	2.06628	0.16003	0.0622465	3.24601	0.288994			1	0.00114504	2.3309	1.26122	-0.15535	213.072
2018	张掖市	62	6207	甘肃省	0.0453983	1.84296	10.4074	2.50876	0.17293	0.0564609	3.19514	0.302195			1	0.00091603	2.5267	1.371	0.223617	195.788
2019	张掖市	62	6207	甘肃省	0.0447173	1.83788	10.5	2.81087	0.175206	0.0550782	3.11418	0.226857			1	0.00068702	2.7465	1.49439	0.645073	205.743
2011	徐州市	32	3203	江苏省	0.055048	2.02381	10.6312	0.810514	0.700987	0.025387	1.32779	0.314789	1677.71	219076	0	0.00063603	1.9206	0.949	-0.766176	65.31
2012	徐州市	32	3203	江苏省	0.0536504	2.01784	10.7553	0.846154	0.691937	0.0277817	1.34734	0.331895	2239.36	292416	0	0.00065067	2.1716	1.0762	-0.612316	118.19
2013	徐州市	32	3203	江苏省	0.0495337	1.97229	10.6931	0.890052	0.709934	0.0274392	1.40792	0.301366	2801.01	365756	0	0.00097126	2.377	1.2052	-0.75604	153.68
2014	徐州市	32	3203	江苏省	0.042395	1.87963	10.9622	0.999116	0.71366	0.0265813	1.41245	0.48748	2557.11	333907	0	0.00089638	2.408	1.2811	-0.496571	135.23
2015	徐州市	32	3203	江苏省	0.0410291	1.8752	11.027	1.0445	0.70526	0.0286379	1.46938	0.295432	3136.01	409500	0	0.00073092	2.6219	1.3982	-0.406575	163.12
2016	徐州市	32	3203	江苏省	0.0391473	1.86074	11.1101	1.09473	0.6467	0.0284634	1.56934	0.387987	3353.12	437850	0	0.00066667	2.8421	1.5274	-0.0367569	207.32
2017	徐州市	32	3203	江苏省	0.0378964	1.85584	11.1828	1.13857	0.606328	0.0263381	1.60001	0.411563	6444.53	841527	0	0.00063462	3.0987	1.6697	0.0919896	254.156
2018	徐州市	32	3203	江苏省	0.0362528	1.84478	11.2505	1.17776	0.597386	0.0252229	1.77934	0.426411	7317.54	955524	0	0.00072937	3.3586	1.8206	0.418697	251.072
2019	徐州市	32	3203	江苏省	0.0337644	1.82232	11.3039	1.24133	0.530849	0.0250259	1.9507	0.42989	8254.84	1077918	0	0.00077661	3.6215	1.9873	0.616571	263.157
2011	德州市	37	3714	山东省	0.0629018	2.36776	10.4604	0.623965	0.539108	0.0214106	1.23811	0.377361	76.2281	22665.2	0	0.0007852	1.97708	0.835	-0.892224	50.35
2012	德州市	37	3714	山东省	0.0625632	2.33701	10.5894	0.643292	0.49662	0.023163	1.23233	0.292389	91.5222	27212.6	0	0.00083218	2.244	0.9602	-0.761591	81.85
2013	德州市	37	3714	山东省	0.0800364	2.28135	10.6572	0.680151	0.561132	0.0245765	1.30831	0.302838	106.816	31760	0	0.00088205	2.4812	1.0876	-0.740624	132.29
2014	德州市	37	3714	山东省	0.0754834	2.23983	10.7286	0.780362	0.62216	0.0202629	1.3858	1.7156	111.916	33276.5	0	0.00089501	2.71801	1.21349	-0.758665	118.3
2015	德州市	37	3714	山东省	0.0457506	1.86698	10.7803	0.816856	0.541057	0.0221663	1.45998	0.315235	118.143	35127.7	1	0.00090567	2.1039	1.1269	-0.782888	132.73
2016	德州市	37	3714	山东省	0.0441787	1.85823	10.8368	0.879181	0.554539	0.0222197	1.53314	0.319083	148.854	44259.2	1	0.0009322	2.27596	1.2248	-0.556168	184.957
2017	德州市	37	3714	山东省	0.0420109	1.84032	10.9008	0.88898	0.519989	0.0217774	1.55835	0.323962	243.444	72384	1	0.00090909	2.464	1.3389	-0.378455	226.055
2018	德州市	37	3714	山东省	0.0401167	1.82381	10.9725	0.897506	0.488998	0.0215916	1.59438	0.339555	260.957	77591.1	1	0.00068677	2.6562	1.4564	-0.190328	222.238
2019	德州市	37	3714	山东省	0.0388895	1.78038	10.8647	1.14467	0.471622	0.0261482	1.98426	0.340728	299.851	89155.6	1	0.00063545	2.8536	1.6028	0.0645349	230.971
2011	德阳市	51	5106	四川省	0.0988732	2.47372	10.3597	0.406401	0.437834	0.0183659	1.95869	0.55621	-4767.17	-102711	0	0.0006157	1.9371	0.78307	-0.763918	55.26
2012	德阳市	51	5106	四川省	0.0996888	2.49897	10.4898	0.410005	0.453224	0.0220234	1.96263	0.445982	1572.82	33887.1	0	0.00161125	2.2374	0.89533	0.224738	101.24
2013	德阳市	51	5106	四川省	0.0946661	2.4471	10.4804	0.4329	0.424243	0.0204207	1.96981	0.836262	7912.81	170485	0	0.00224604	2.4701	1.0094	-0.652771	126.05
2014	德阳市	51	5106	四川省	0.0896016	2.39769	10.6711	0.454774	0.423742	0.0192617	1.96902	0.923329	2003.58	43168.1	0	0.00130003	2.6998	1.126	-0.193687	132.14
2015	德阳市	51	5106	四川省	0.0664409	2.11531	10.7299	0.546375	0.403759	0.0226791	1.95769	0.408993	2933.48	63203.2	0	0.00125256	2.7049	1.27872	-0.301769	147.99
2016	德阳市	51	5106	四川省	0.0638322	2.0901	10.8165	0.619815	0.440555	0.019667	1.99592	0.4206	3244.78	69910.3	0	0.00071611	2.9159	1.3951	-0.124311	193.987
2017	德阳市	51	5106	四川省	0.0620983	2.07858	10.9261	0.736614	0.442044	0.0184781	1.91165	0.438384	3766.23	81145.2	0	0.00069231	3.1609	1.5207	0.706129	250.836
2018	德阳市	51	5106	四川省	0.0600635	2.06332	11.044	0.83981	0.432362	0.0170751	1.86853	0.460367	6857.6	147750	0	0.00090439	3.4216	1.6583	0.272658	236.926
2019	德阳市	51	5106	四川省	0.057278	2.03967	11.0935	0.774162	0.433605	0.0177211	1.95286	0.491237	5440.49	117218	0	0.00059585	3.7222	1.8249	0.538943	242.079
2011	忻州市	14	1409	山西省	0.208494	3.83305	9.79918	0.747479	0.351963	0.0592143	2.78841	0.369171	440.804	30890.2	0	0.00129534	1.60413	0.4185	-0.799414	12.49
2012	忻州市	14	1409	山西省	0.200629	3.76767	9.90753	0.758961	0.35898	0.070173	2.88188	0.394066	466.344	32679.9	0	0.00132215	1.82129	0.4834	-0.640546	64.43
2013	忻州市	14	1409	山西省	0.188804	3.64524	9.95475	0.806039	0.345745	0.0693001	3.12464	0.295076	491.883	34469.7	0	0.00138397	2.0016	0.5491	-0.661069	100.18
2014	忻州市	14	1409	山西省	0.179611	3.56071	9.98948	0.902608	0.377713	0.0542647	3.21561	0.406703	426.357	29877.8	0	0.00128205	2.17346	0.6104	-0.637598	101.86
2015	忻州市	14	1409	山西省	0.177312	3.5804	9.98649	1.02796	0.304345	0.0618793	3.45462	0.32579	462.293	32396.1	0	0.00108453	2.34516	0.655	-0.619811	128.19
2016	忻州市	14	1409	山西省	0.17209	3.5569	10.0322	1.06665	0.279711	0.0620952	3.54682	0.337325	485.19	34000.6	0	0.00100977	2.49872	0.7025	-0.315687	183.389
2017	忻州市	14	1409	山西省	0.164612	3.49716	10.2279	0.982893	0.252041	0.0538709	3.16615	0.338734	495.511	34723.9	0	0.00100649	2.65364	0.7588	-0.463528	220.145
2018	忻州市	14	1409	山西省	0.155801	3.41374	10.3485	0.927431	0.259622	0.0520512	3.08628	0.345639	629.23	44094.5	0	0.00087662	2.83409	0.8302	-0.633567	212.766
2019	忻州市	14	1409	山西省	0.144943	3.30775	10.3601	1.1026	0.245085	0.052353	3.3974	0.769668	787.537	55188.2	0	0.00100977	3.03751	0.9183	-0.262354	220.171
2011	怀化市	43	4312	湖南省	0.165435	3.22916	9.78785	0.908743	0.266701	0.0343535	1.46688	0.314155	175.393	10111.1	0	0.00089914	1.3824	0.428099	-1.31438	45.33
2012	怀化市	43	4312	湖南省	0.155197	3.11853	9.95313	0.905282	0.310402	0.0500822	1.50088	0.315563	215.874	12444.9	0	0.00091262	1.56663	0.502362	-1.06898	91.21
2013	怀化市	43	4312	湖南省	0.145371	3.01453	9.98516	0.957107	0.298693	0.0444738	1.56377	0.174289	256.356	14778.6	0	0.00090594	1.7632	0.5849	-1.02255	119.56
2014	怀化市	43	4312	湖南省	0.140632	2.96648	10.101	0.958543	0.356448	0.0423261	1.64406	0.319444	258.637	14910.1	0	0.00094176	1.9205	0.6474	-0.790679	109.22
2015	怀化市	43	4312	湖南省	0.131634	2.87283	10.1682	1.04398	0.33119	0.0450983	1.81498	0.15241	305.313	17600.9	0	0.00075787	2.0693	0.7203	-0.688185	133.64
2016	怀化市	43	4312	湖南省	0.126823	2.83306	10.2582	1.24143	0.328734	0.0470034	1.90844	0.179498	371.073	21391.8	0	0.00072937	2.2554	0.7961	-0.434735	189.649
2017	怀化市	43	4312	湖南省	0.120078	2.77409	10.253	1.53322	0.333414	0.0498858	2.12229	0.210867	444.523	25626.2	0	0.00070881	2.4498	0.8831	-0.612324	237.207
2018	怀化市	43	4312	湖南省	0.114153	2.7218	10.3238	1.872	0.194098	0.0506909	2.06665	0.225147	569.231	32815.4	0	0.00070746	2.67033	0.981087	-0.400294	222.378
2019	怀化市	43	4312	湖南省	0.109243	2.6776	10.3875	2.1057	0.202606	0.0509221	2.09031	0.201369	737.045	42489.6	0	0.00078244	2.91066	1.08704	-0.28016	228.99
2011	惠州市	44	4413	广东省	0.0741428	2.4327	10.7218	0.615845	0.716654	0.0215138	1.73024	1.22244	117.826	12306.3	0	0.00135215	2.66089	1.0938	-0.278226	69.89
2012	惠州市	44	4413	广东省	0.0704165	2.41368	10.8371	0.628675	0.732903	0.0264428	1.69313	2.00599	159.475	16656.3	0	0.00140146	2.9965	1.24147	0.024332	107.76
2013	惠州市	44	4413	广东省	0.0637795	2.35174	11.2656	0.639143	0.762043	0.0271755	1.79646	1.41357	201.124	21006.3	0	0.00195563	3.29915	1.40286	0.994802	142.17
2014	惠州市	44	4413	广东省	0.0378699	1.9005	11.0613	0.684936	0.806348	0.0283428	1.77523	2.20317	288.629	30145.7	0	0.00216826	2.72996	1.43644	0.419428	132.35
2015	惠州市	44	4413	广东省	0.0367639	1.89878	11.1009	0.731308	0.69953	0.0302348	1.93529	1.39205	234.866	24530.4	0	0.00232426	3.00569	1.58296	0.390784	156.98
2016	惠州市	44	4413	广东省	0.0353292	1.88682	11.1789	0.763603	0.709727	0.029866	2.25659	1.37272	252.477	26369.8	0	0.00199446	3.32128	1.76025	0.526893	208.252
2017	惠州市	44	4413	广东省	0.0354736	1.89835	11.2923	0.792367	0.702301	0.0278953	2.32201	1.34054	281.411	29391.9	0	0.0019346	3.66083	1.92843	0.727624	255.825
2018	惠州市	44	4413	广东省	0.033483	1.88095	11.3553	0.816819	0.722152	0.0260589	2.55675	1.27657	344.85	36017.7	0	0.00202667	3.95736	2.10391	1.64725	252.298
2019	惠州市	44	4413	广东省	0.0315696	1.86731	11.3626	0.831119	0.651887	0.0285872	2.81018	1.21676	372.853	38942.4	0	0.00218182	4.29994	2.30274	1.96907	260.905
2011	成都市	51	5101	四川省	0.0610592	2.32914	10.7946	1.07632	0.793469	0.0171911	4.50281	1.01137	5493.31	727204	0	0.00146168	2.3048	0.98955	0.0832165	74.5
2012	成都市	51	5101	四川省	0.0600314	2.35297	10.9617	1.06894	0.793716	0.0199404	4.42128	1.12845	5476.43	724970	0	0.00153214	2.659	1.13006	0.183094	117.21
2013	成都市	51	5101	四川省	0.0562965	2.30789	11.2473	1.09388	0.773433	0.0196533	4.53181	1.04084	5459.56	722736	0	0.0123147	2.9968	1.2985	0.848285	155.97
2014	成都市	51	5101	四川省	0.0523203	2.25618	11.1565	1.15146	0.76505	0.0182025	4.63143	1.21068	8826.24	1168417	1	0.00847924	3.2665	1.4478	0.70904	149.65
2015	成都市	51	5101	四川省	0.0343004	1.91135	11.2155	1.20764	0.788355	0.0211404	4.76297	0.999418	8181.21	1083028	1	0.0139249	3.34759	1.75143	1.64796	172.01
2016	成都市	51	5101	四川省	0.0360371	1.9297	11.251	1.2354	0.736522	0.0187012	4.63779	1.16772	13298.4	1760439	1	0.0238128	3.5902	1.8605	1.30766	214.473
2017	成都市	51	5101	四川省	0.0342134	1.91733	11.3726	1.25698	0.726112	0.0180413	4.52018	1.32704	15454.4	2045857	1	0.0221877	3.8918	2.0298	1.70291	271.214
2018	成都市	51	5101	四川省	0.0322875	1.90323	11.4593	1.27431	0.775083	0.0173254	4.43721	1.48244	17309.4	2291414	1	0.022761	4.2128	2.2135	2.02124	269.169
2019	成都市	51	5101	四川省	0.0301232	1.88356	11.5462	2.12683	0.738913	0.0169514	4.33341	1.57907	17114	2265552	1	0.0175806	4.5878	2.4357	2.18645	276.81
2011	扬州市	32	3210	江苏省	0.0539669	2.03575	10.9844	0.712839	0.8249	0.0177972	1.72465	0.527605	8911.31	802315	0	0.00121845	2.2835	1.1217	-0.204279	75.85
2012	扬州市	32	3210	江苏省	0.0525602	2.0268	11.0927	0.754906	0.790017	0.0187661	1.81281	0.687581	7687.4	692122	0	0.00139373	2.5712	1.2686	-0.155305	118.75
2013	扬州市	32	3210	江苏省	0.0485825	1.98009	11.1661	0.787634	0.812023	0.0175205	1.89997	0.536977	6463.49	581930	0	0.00252668	2.8145	1.4214	-0.143931	163.69
2014	扬州市	32	3210	江苏省	0.0478144	1.98391	11.3224	0.840392	0.802747	0.0176789	1.89355	0.78931	6528.28	587763	0	0.0024099	3.0322	1.5284	-0.0289708	165.2
2015	扬州市	32	3210	江苏省	0.0463439	1.98243	11.4036	0.876223	0.760536	0.0187436	1.9456	0.63028	7235.19	651409	1	0.0022333	3.2946	1.6619	0.135062	188.76
2016	扬州市	32	3210	江苏省	0.0444339	1.9748	11.5044	0.910306	0.720922	0.0190431	1.99347	0.644475	7659.47	689607	1	0.00214751	3.5659	1.8057	0.490857	234.745
2017	扬州市	32	3210	江苏省	0.0427048	1.97157	11.6087	0.948001	0.63072	0.0178397	1.91684	0.591241	12775.5	1150225	1	0.00199566	3.8828	1.9694	0.781676	274.138
2018	扬州市	32	3210	江苏省	0.0408761	1.95736	11.7031	0.979579	0.603553	0.017072	1.94433	0.772306	15676.3	1411390	1	0.00206972	4.1999	2.1457	1.03631	267.47
2019	扬州市	32	3210	江苏省	0.0395708	1.95217	11.7665	1.00042	0.537282	0.0167094	2.06416	0.813125	15618.7	1406202	1	0.00235808	4.555	2.3333	1.20735	274.067
2011	抚州市	36	3610	江西省	0.0897518	2.34662	9.84729	0.530781	0.425325	0.0424423	1.57173	0.251416	11.6925	6518.56	0	0.00073529	1.66334	0.708824	-1.28721	65.36
2012	抚州市	36	3610	江西省	0.0885422	2.3387	9.94856	0.543906	0.431473	0.0508128	1.71187	0.437403	20.5543	11459	0	0.00083693	1.89325	0.80953	-1.15593	109.56
2013	抚州市	36	3610	江西省	0.0847203	2.29992	10.0166	0.589152	0.441326	0.0504917	1.81825	0.279626	29.4162	16399.5	0	0.00070779	2.0835	0.9059	-1.11207	149.96
2014	抚州市	36	3610	江西省	0.0773385	2.21912	10.1704	0.613491	0.454979	0.0494718	1.94864	0.451281	32.3806	18052.2	0	0.0006801	2.3101	1.041	-1.01487	146.9
2015	抚州市	36	3610	江西省	0.0743405	2.19081	10.2304	0.680885	0.430926	0.0506759	2.02472	0.302571	43.3313	24157.2	0	0.00062735	2.5065	1.1441	-0.95273	154.93
2016	抚州市	36	3610	江西省	0.0730019	2.18486	10.3176	0.714724	0.393167	0.0471837	2.2937	0.301881	49.189	27422.9	0	0.000625	2.7195	1.2447	-0.885455	202.431
2017	抚州市	36	3610	江西省	0.0710882	2.17231	10.381	0.898439	0.33832	0.0480121	2.52478	0.273205	55.9747	31205.9	0	0.00062189	2.9463	1.3563	-0.644212	252.137
2018	抚州市	36	3610	江西省	0.0695215	2.16537	10.4407	1.09038	0.319692	0.0493507	2.65917	0.259454	72.6084	40479.2	0	0.00053364	3.1976	1.4767	-0.529011	241.74
2019	抚州市	36	3610	江西省	0.0670035	2.14651	10.526	1.25777	0.272162	0.0508383	2.73192	0.320551	80.217	44721	0	0.00050926	3.4518	1.6081	-0.454212	246.953
2011	揭阳市	44	4452	广东省	0.0905993	2.4138	9.94175	0.492911	0.374041	0.0269725	1.3322	0.96669			0	0.000571	1.68789	0.699267	-0.921343	79.2
2012	揭阳市	44	4452	广东省	0.0843554	2.34903	10.0661	0.462289	0.379288	0.0276709	1.36534	1.19898			0	0.00073951	1.8901	0.804629	-0.84944	123.08
2013	揭阳市	44	4452	广东省	0.0816955	2.32598	10.0649	0.431196	0.407303	0.0290732	1.40003	0.17285			0	0.00076662	2.09801	0.90199	-0.38737	153.49
2014	揭阳市	44	4452	广东省	0.0514263	1.93535	10.2955	0.478353	0.393183	0.0302442	1.44254	0.984425			0	0.00078443	1.96352	1.01456	0.479946	128.93
2015	揭阳市	44	4452	广东省	0.047333	1.88337	10.3499	0.528859	0.279561	0.0364809	1.4594	0.186084			0	0.00080241	2.13435	1.13326	0.915634	157
2016	揭阳市	44	4452	广东省	0.0465008	1.87291	10.4051	0.625875	0.275879	0.0340901	1.49965	0.208063			0	0.00078684	2.29442	1.22506	1.41093	211.154
2017	揭阳市	44	4452	广东省	0.0428738	1.82481	10.3934	0.698265	0.255749	0.033382	1.5875	0.170339			0	0.00075714	2.40997	1.32067	2.283	265.432
2018	揭阳市	44	4452	广东省	0.0382725	1.76298	10.4733	0.770366	0.252886	0.0337478	1.583	0.168341			0	0.00069602	2.54252	1.44217	4.82302	264.771
2019	揭阳市	44	4452	广东省	0.0341329	1.70621	10.4479	1.33855	0.208801	0.0366185	1.71093	0.137553			0	0.00056657	2.67455	1.56754	8.00054	274.828
2011	攀枝花市	51	5104	四川省	0.0840224	2.58752	10.8787	0.274027	0.539905	0.0280063	1.71447	1.17639	327.62	71950.9	0	0.00089686	1.9735	0.7627	-0.390795	25.44
2012	攀枝花市	51	5104	四川省	0.0830259	2.61335	11.0086	0.272344	0.528765	0.0310411	1.75381	1.09124	849.298	186520	0	0.00438283	2.2808	0.87275	-0.148247	63.27
2013	攀枝花市	51	5104	四川省	0.0777644	2.53161	11.1776	0.294354	0.508829	0.0297303	1.73946	0.852662	1370.97	301089	0	0.00089366	2.4906	0.9838	-0.0384955	116.74
2014	攀枝花市	51	5104	四川省	0.0746062	2.49288	11.1654	0.320672	0.519136	0.0257392	1.68268	1.21269	1285.71	282363	1	0.00205541	2.7322	1.096	-0.245492	130.85
2015	攀枝花市	51	5104	四川省	0.0661778	2.36072	11.2263	0.352274	0.473513	0.0281043	1.67962	0.785608	1314.19	288619	1	0.00233603	3.03616	1.28612	-0.156402	135.04
2016	攀枝花市	51	5104	四川省	0.0640091	2.33763	11.3172	0.370497	0.465101	0.0238542	1.65295	0.70554	1460.69	320791	1	0.00243243	3.286	1.4057	-0.308436	184.444
2017	攀枝花市	51	5104	四川省	0.0622303	2.32264	11.4359	0.461591	0.442171	0.0218006	1.5529	0.790685	1458.56	320324	1	0.00390909	3.562	1.5336	0.254149	232.604
2018	攀枝花市	51	5104	四川省	0.0603933	2.30488	11.461	0.550722	0.445867	0.0215596	1.57346	0.832785	1893.35	415811	1	0.00568807	3.851	1.6708	0.605146	220.118
2019	攀枝花市	51	5104	四川省	0.0588702	2.28117	11.3201	0.667706	0.458498	0.0268996	1.88809	0.874885	2184.37	479723	1	0.00203704	4.1864	1.8352	1.05591	227.926
2011	新乡市	41	4107	河南省	0.091774	2.38826	10.1734	0.478437	0.450679	0.0306974	1.43837	0.303495	465.843	82747.5	0	0.00042749	1.79884	0.7532	-0.776786	49.18
2012	新乡市	41	4107	河南省	0.0861001	2.33136	10.2611	0.533333	0.448633	0.0326936	1.44779	0.428488	547.544	97260	0	0.00040664	2.01592	0.8647	-0.599035	84.64
2013	新乡市	41	4107	河南省	0.0804099	2.27231	10.2491	0.554692	0.483657	0.0342081	1.56673	0.7387	629.245	111772	0	0.00085415	2.2105	0.9728	-0.573266	115.33
2014	新乡市	41	4107	河南省	0.0764726	2.23514	10.4252	0.55742	0.497769	0.0326192	1.60247	0.773793	673.931	119710	0	0.00079643	2.3983	1.073	-0.373974	107.91
2015	新乡市	41	4107	河南省	0.0690948	2.15333	10.4441	0.782958	0.464919	0.0332409	1.71566	0.340837	882.36	156733	1	0.00082019	2.5349	1.1772	-0.197298	128.91
2016	新乡市	41	4107	河南省	0.0639534	2.12107	10.5402	0.810129	0.454563	0.0306593	1.6913	0.338403	976.459	173448	1	0.00076324	2.6893	1.2679	0.152476	182.664
2017	新乡市	41	4107	河南省	0.0640939	2.11134	10.6204	0.859105	0.431906	0.0295397	1.71563	0.392367	1177.61	209178	1	0.00069337	2.9071	1.3769	0.175705	229.812
2018	新乡市	41	4107	河南省	0.0617219	2.09579	10.6851	0.902612	0.427522	0.0314566	1.7948	0.383595	1482.28	263297	1	0.00076687	3.1309	1.4939	0.42898	230.936
2019	新乡市	41	4107	河南省	0.0578251	2.05739	10.8253	0.990626	0.402864	0.0299511	1.76313	0.390515	1942.72	345084	1	0.00077273	3.3626	1.6344	0.331313	238.867
2011	新余市	36	3605	江西省	0.0607775	2.23751	11.1295	0.40827	0.675577	0.0185308	1.20059	0.761303	367.662	38955	0	0.00101095	1.97192	0.8813	-0.746563	33.31
2012	新余市	36	3605	江西省	0.0580731	2.23627	11.1881	0.490584	0.662234	0.0222173	1.29093	0.751793	520.651	55164.8	0	0.00100083	2.24703	1.00481	-0.633567	102.84
2013	新余市	36	3605	江西省	0.0557993	2.21525	11.154	0.622931	0.664399	0.0218429	1.41641	0.549536	673.64	71374.5	0	0.00099174	2.4751	1.1173	-0.490314	138.76
2014	新余市	36	3605	江西省	0.0511575	2.15307	11.261	0.625	0.682609	0.0212406	1.44123	0.758409	675.202	71540.1	0	0.00090238	2.7626	1.2831	-0.242393	127
2015	新余市	36	3605	江西省	0.0488327	2.13328	11.3066	0.68741	0.649396	0.0209088	1.65536	0.557667	816.785	86541.2	1	0.0009764	2.9836	1.3986	0.0650937	147.93
2016	新余市	36	3605	江西省	0.0474067	2.11557	11.3913	0.802381	0.625954	0.0200755	1.61513	0.464999	886.752	93954.4	1	0.00080645	3.2163	1.5203	0.533557	194.979
2017	新余市	36	3605	江西省	0.0450581	2.09728	11.3813	0.853866	0.571726	0.0205792	1.78597	0.488742	1065.63	112907	1	0.00084746	3.4775	1.6581	0.440061	250.671
2018	新余市	36	3605	江西省	0.0446342	2.08926	11.3712	0.908412	0.544421	0.0217927	1.90832	0.546372	1205.71	127750	1	0.00076271	3.7592	1.7993	1.53453	236.928
2019	新余市	36	3605	江西省	0.0443419	2.0846	11.3101	1.00472	0.499455	0.0242997	2.30397	0.553041	1198.76	127012	1	0.0010084	4.061	1.9481	2.9384	242.038
2011	无锡市	32	3202	江苏省	0.0341809	1.92469	11.5847	0.812512	1.03767	0.0149541	2.36276	1.37158	6085.62	1151338	0	0.00188316	3.1638	1.6438	0.39076	79.06
2012	无锡市	32	3202	江苏省	0.0336481	1.92679	11.673	0.852103	1.01452	0.015313	2.34673	1.73536	5633.75	1065848	0	0.00172708	3.5663	1.8509	0.441664	123.3
2013	无锡市	32	3202	江苏省	0.0313064	1.89435	12.0493	0.882624	0.999187	0.0150276	2.39324	1.49536	5181.87	980358	0	0.00485993	3.8999	2.0587	1.68895	176.08
2014	无锡市	32	3202	江苏省	0.0296541	1.8742	11.7471	0.969551	1.02667	0.0137749	2.50065	1.89844	7230.49	1367936	0	0.00520329	4.1731	2.2266	0.826302	170.98
2015	无锡市	32	3202	江苏省	0.028489	1.86831	11.7825	0.99655	1.0099	0.0148458	2.5877	1.70157	5585.4	1056701	0	0.00563674	4.5129	2.4155	1.09564	185.03
2016	无锡市	32	3202	江苏省	0.0277066	1.85901	11.8583	1.08771	1.00881	0.014912	2.65844	1.72264	5938.15	1123437	1	0.00549587	4.8628	2.6158	1.6947	225.695
2017	无锡市	32	3202	江苏省	0.0274255	1.85694	11.9689	1.07815	0.941619	0.0146155	2.44539	1.59736	9814.42	1856789	1	0.00536735	5.2659	2.8358	2.12152	274.332
2018	无锡市	32	3202	江苏省	0.0269182	1.85107	12.0684	1.07055	0.958654	0.0145756	2.40765	1.42806	10599.8	2005364	1	0.00559596	5.6989	3.0787	2.46808	272.435
2019	无锡市	32	3202	江苏省	0.025837	1.84414	12.101	1.08425	0.927348	0.0150354	2.62927	1.77536	12023.8	2274780	1	0.00592	6.1915	3.3574	3.2427	281.229
2011	日照市	37	3711	山东省	0.0604402	2.29533	10.6737	0.667953	0.550849	0.0228391	1.75812	0.414294			0	0.00093588	2.00979	0.8756	-0.674578	50.42
2012	日照市	37	3711	山东省	0.06738	2.27578	10.7759	0.705586	0.571328	0.0233668	1.89001	0.491637			0	0.0004851	2.2817	1.0026	-0.464328	101.31
2013	日照市	37	3711	山东省	0.0725491	2.21957	10.8538	0.745027	0.63251	0.0213982	2.00609	0.366353			0	0.00058803	2.509	1.1304	-0.485676	138.51
2014	日照市	37	3711	山东省	0.0684381	2.17973	10.9393	0.813778	0.662056	0.0218832	2.13346	0.69708			0	0.00068493	2.75403	1.26347	-0.380336	133.02
2015	日照市	37	3711	山东省	0.0629609	2.12818	10.9701	0.882039	0.656246	0.024484	2.26501	0.437084			0	0.00074602	2.6217	1.2319	-0.404323	157.99
2016	日照市	37	3711	山东省	0.0604934	2.11828	11.0406	0.943292	0.627713	0.0249342	2.35945	0.45434			0	0.00073826	2.83405	1.3379	-0.14645	210.803
2017	日照市	37	3711	山东省	0.0587943	2.11761	11.1428	0.926406	0.608488	0.0241198	2.23807	0.462276			0	0.00072848	3.079	1.454	-0.0141452	253.418
2018	日照市	37	3711	山东省	0.0565293	2.10833	11.2296	0.912891	0.615566	0.0244601	2.20444	0.476154			0	0.00065574	3.328	1.5785	-0.0407079	241.824
2019	日照市	37	3711	山东省	0.0530727	2.064	11.1021	1.14175	0.637035	0.0286795	2.70513	0.489707			0	0.00078176	3.5732	1.7312	0.106619	249.457
2011	昆明市	53	5301	云南省	0.102535	3.14474	10.567	1.04603	0.71919	0.026547	5.91451	0.937156	3007.21	374837	0	0.00299889	2.1966	0.6985	-0.0896338	67.44
2012	昆明市	53	5301	云南省	0.101229	3.18172	10.7419	1.06881	0.720017	0.030394	5.64734	0.870908	3951.17	492498	0	0.00310776	2.5581	0.804	0.157792	107.29
2013	昆明市	53	5301	云南省	0.0950438	3.099	11.0419	1.11153	0.769518	0.027779	5.63169	0.712316	4895.13	610158	0	0.00667767	2.8737	0.9273	0.739248	143.95
2014	昆明市	53	5301	云南省	0.0890857	3.01912	10.9373	1.29513	0.805136	0.0230284	5.59751	1.42338	5495.05	684936	0	0.0046109	3.1295	1.03656	0.611118	141.6
2015	昆明市	53	5301	云南省	0.0843724	2.96706	10.9963	1.38269	0.81596	0.0233648	6.01213	0.66009	4518.27	563185	0	0.00414105	3.3955	1.1444	0.684913	160.23
2016	昆明市	53	5301	云南省	0.0801967	2.92624	11.0691	1.46931	0.7699	0.0253749	6.09979	0.707414	4586.95	571745	0	0.00430108	3.6739	1.2555	0.961779	204.167
2017	昆明市	53	5301	云南省	0.0768277	2.90466	11.1831	1.45637	0.722855	0.0243264	5.8168	0.730067	6305.38	785940	0	0.00454545	3.9788	1.3698	1.21447	254.796
2018	昆明市	53	5301	云南省	0.0741131	2.88607	11.2436	1.44583	0.787037	0.0249763	5.73984	0.762253	7092.25	884021	0	0.00446208	4.2988	1.4895	1.66598	253.12
2019	昆明市	53	5301	云南省	0.0701728	2.83009	11.4495	1.98536	0.767526	0.0209533	5.05925	0.81056	8255.59	1029027	0	0.00483478	4.6289	1.6356	1.73462	258.201
2011	昭通市	53	5306	云南省	0.252541	4.2718	9.09122	0.675569	0.18282	0.0876668	2.09718	0.108179	29.6244	2143.53	0	0.0003294	1.4073	0.32944	-1.47007	55.39
2012	昭通市	53	5306	云南省	0.243444	4.12882	9.26179	0.634161	0.15909	0.103819	2.14018	0.0995035	37.3615	2703.37	0	0.00034406	1.609	0.3897	-1.39557	83.44
2013	昭通市	53	5306	云南省	0.232754	3.99131	9.28851	0.593433	0.181705	0.0921658	2.08176	0.0728781	45.0986	3263.21	0	0.00035904	1.8376	0.4604	-1.30529	99.7
2014	昭通市	53	5306	云南省	0.15403	3.08296	9.43188	0.632196	0.154191	0.0887051	2.35263	0.129204	42.9315	3106.4	0	0.0003895	2.003	0.649701	-1.18906	113.35
2015	昭通市	53	5306	云南省	0.149326	3.019	9.48014	0.842529	0.136371	0.0981151	2.57738	0.0786724	57.3419	4149.1	0	0.00033512	2.1773	0.7212	-1.17641	118.73
2016	昭通市	53	5306	云南省	0.146007	2.97384	9.54966	0.913002	0.145833	0.110963	2.67028	0.081081	67.2991	4869.57	0	0.00033113	2.3645	0.7951	-1.08026	171.501
2017	昭通市	53	5306	云南省	0.143615	2.9464	9.62371	0.865681	0.16216	0.12005	2.65684	0.0821518	66.7584	4830.45	0	0.00032573	2.556	0.8675	-0.923148	218.121
2018	昭通市	53	5306	云南省	0.140799	2.91661	9.67953	0.82737	0.170011	0.130313	2.65938	0.108419	124.592	9015.1	0	0.00032154	2.7632	0.9474	-0.854888	203.442
2019	昭通市	53	5306	云南省	0.133519	2.83562	9.96435	1.17109	0.1277	0.0923729	2.3682	0.115614	153.483	11105.6	0	0.00035088	2.993	1.0555	-0.762892	198.763
2011	晋中市	14	1407	山西省	0.115452	2.70821	10.2146	0.672747	0.50607	0.0360671	2.31444	0.44333	387.282	57716.5	0	0.00116529	1.89466	0.6996	-0.797392	34.2
2012	晋中市	14	1407	山西省	0.110812	2.67227	10.312	0.676621	0.555171	0.0400261	2.46858	0.46155	432.175	64406.7	0	0.00111077	2.14637	0.8032	-0.716267	80.35
2013	晋中市	14	1407	山西省	0.103053	2.59216	10.341	0.727776	0.538917	0.0438178	2.68353	0.411187	477.067	71096.9	0	0.00137321	2.35886	0.91	-0.517707	117.98
2014	晋中市	14	1407	山西省	0.0973233	2.53982	10.3557	0.898419	0.541911	0.0394776	2.8213	0.513253	546.067	81380.1	0	0.00114804	2.56521	1.01	-0.510097	102.17
2015	晋中市	14	1407	山西省	0.0951276	2.53055	10.3557	1.05252	0.415662	0.0497411	3.10678	0.405137	523.447	78009	0	0.00121175	2.75248	1.0877	-0.467774	125.31
2016	晋中市	14	1407	山西省	0.0935196	2.52917	10.3935	1.09709	0.407819	0.0420927	3.42888	0.410418	602.769	89830.3	1	0.0007855	2.91487	1.1525	0.472598	181.51
2017	晋中市	14	1407	山西省	0.0909554	2.51499	10.5525	1.00267	0.423272	0.0380326	3.22736	0.412006	2044.74	304727	1	0.0007485	3.09268	1.2297	-0.314272	221.189
2018	晋中市	14	1407	山西省	0.0855491	2.45984	10.6669	0.938355	0.467433	0.0366388	3.21664	0.442666	729.186	108670	1	0.00078078	3.2947	1.3394	-0.0627501	217.918
2019	晋中市	14	1407	山西省	0.078986	2.39045	10.6719	1.05512	0.439304	0.0368941	3.43353	0.459218	776.03	115651	1	0.00143284	3.51874	1.472	0.64621	227.15
2011	晋城市	14	1405	山西省	0.10108	2.63354	10.5766	0.461503	0.599822	0.0266175	2.38195	0.481631	160.683	20358.5	0	0.0011065	1.87745	0.7129	-0.804279	34.22
2012	晋城市	14	1405	山西省	0.0952543	2.58471	10.6978	0.483811	0.63859	0.029767	2.47481	0.536428	220.172	27895.8	0	0.00105553	2.10241	0.8134	-0.666312	71.76
2013	晋城市	14	1405	山西省	0.0901994	2.53163	10.7604	0.534027	0.60118	0.030154	2.52595	0.500715	279.661	35433.1	0	0.00127971	2.31265	0.9135	-0.343359	110.51
2014	晋城市	14	1405	山西省	0.0846941	2.46924	10.7132	0.63002	0.606167	0.0310931	2.63056	0.610741	319.632	40497.4	0	0.00118776	2.49072	1.0087	-0.338578	104.24
2015	晋城市	14	1405	山西省	0.081622	2.44188	10.7143	0.719675	0.52135	0.0357841	2.66479	0.501417	338.433	42879.4	0	0.00118613	2.66507	1.0914	-0.251623	123.8
2016	晋城市	14	1405	山西省	0.0793113	2.42571	10.7204	0.801248	0.51779	0.0320617	2.87492	0.513172	380.63	48225.8	0	0.00104545	2.82231	1.1635	0.120721	179.511
2017	晋城市	14	1405	山西省	0.0773024	2.40926	10.8095	0.808829	0.568154	0.0293403	2.8386	0.530925	465.938	59034.3	0	0.00104545	3.01423	1.2511	0.0771933	223.502
2018	晋城市	14	1405	山西省	0.073722	2.37076	10.9651	0.814689	0.54847	0.0262478	2.72031	0.551492	481.318	60982.9	0	0.00099548	3.21618	1.3566	0.739162	218.731
2019	晋城市	14	1405	山西省	0.070475	2.33821	10.9633	0.77651	0.547332	0.0277061	3.06099	0.583158	470.472	59608.8	0	0.0013964	3.46265	1.4809	1.47501	227.774
2011	普洱市	53	5308	云南省	0.185656	3.42914	9.18738	0.942818	0.269577	0.0697962	2.32227	0.157954			0	0.00070478	1.4877	0.43384	-1.18806	44.42
2012	普洱市	53	5308	云南省	0.18971	3.49522	9.56704	0.901401	0.28167	0.0777422	2.23321	0.227894			0	0.00071685	1.7546	0.502	-0.906881	81.41
2013	普洱市	53	5308	云南省	0.174154	3.31687	9.71039	0.832809	0.266473	0.0664221	2.34904	0.175094			0	0.00070561	1.948	0.5873	-0.862487	119.94
2014	普洱市	53	5308	云南省	0.144108	2.96754	9.8213	1.02216	0.200526	0.0594716	2.39583	0.232687			0	0.00063191	2.1058	0.709611	-0.753757	124.33
2015	普洱市	53	5308	云南省	0.136037	2.88476	9.89288	1.07328	0.216751	0.0671566	2.54634	0.187837			0	0.00063517	2.283	0.7914	-0.999264	140.61
2016	普洱市	53	5308	云南省	0.132599	2.86019	9.98438	1.12518	0.20372	0.0738281	2.60941	0.229194			0	0.00067729	2.4795	0.8669	-0.998115	190.674
2017	普洱市	53	5308	云南省	0.128774	2.8314	10.0783	1.07946	0.195821	0.0765353	2.55958	0.235022			0	0.0006746	2.6853	0.9484	-0.668176	233.219
2018	普洱市	53	5308	云南省	0.125152	2.80069	10.1334	1.04286	0.1853	0.0733428	2.52054	0.239511			0	0.00066929	2.9088	1.0386	0.995804	223.784
2019	普洱市	53	5308	云南省	0.118751	2.73483	10.4072	1.92433	0.165362	0.052201	2.0331	0.246115			0	0.00090551	3.1456	1.1502	-0.165081	222.873
2011	景德镇市	36	3602	江西省	0.0827259	2.47054	10.4751	0.461587	0.517412	0.0262092	1.35705	0.453191	552.137	73952.9	0	0.00085418	1.89644	0.76762	-0.791793	81.45
2012	景德镇市	36	3602	江西省	0.0780142	2.439	10.5752	0.54984	0.552069	0.028925	1.41638	0.614855	584.539	78292.8	0	0.00434783	2.16214	0.886485	-0.772539	124.46
2013	景德镇市	36	3602	江西省	0.0736481	2.39599	10.6209	0.583905	0.544837	0.029003	1.51503	0.511534	616.941	82632.8	0	0.00144144	2.3991	1.0013	-0.696523	171.79
2014	景德镇市	36	3602	江西省	0.0665162	2.30579	10.7241	0.592427	0.54927	0.0238254	1.5822	0.759721	954.217	127807	0	0.00149611	2.6625	1.1547	-0.616547	161.33
2015	景德镇市	36	3602	江西省	0.063605	2.28494	10.7625	0.633557	0.523749	0.0322935	1.69677	0.486533	974.972	130587	0	0.00149432	2.9101	1.2736	-0.664342	175.15
2016	景德镇市	36	3602	江西省	0.0606934	2.26387	10.8394	0.668107	0.510472	0.0312733	1.803	0.536496	968.714	129749	0	0.00090909	3.1418	1.3878	-0.379881	217.512
2017	景德镇市	36	3602	江西省	0.0594963	2.27115	10.8368	0.805123	0.45128	0.0330454	2.09134	0.524051	1562.17	209236	0	0.00096386	3.4283	1.5095	-0.497808	263.638
2018	景德镇市	36	3602	江西省	0.057086	2.25215	10.8341	0.964015	0.440362	0.0355411	2.31333	0.533505	994.962	133264	0	0.00082353	3.7183	1.651	-0.516762	253.018
2019	景德镇市	36	3602	江西省	0.0544781	2.23203	10.9192	1.11146	0.422088	0.0389594	2.41275	0.551413	988.579	132410	0	0.00070175	4.0143	1.7985	0.610194	261.074
2011	曲靖市	53	5303	云南省	0.199179	3.6563	9.93246	0.520942	0.39743	0.045508	1.58342	0.212315	94.9199	13038.2	0	0.00042905	1.8408	0.50346	-1.0926	32.44
2012	曲靖市	53	5303	云南省	0.178384	3.43563	10.0716	0.531662	0.368289	0.0485	1.61866	0.254205	112.942	15513.8	0	0.00042373	2.0442	0.595	-1.11589	80.79
2013	曲靖市	53	5303	云南省	0.169537	3.34295	10.1134	0.544304	0.408836	0.04738	1.52893	0.143983	130.965	17989.4	0	0.00048958	2.2936	0.6861	-0.742918	107.16
2014	曲靖市	53	5303	云南省	0.13672	2.93894	10.223	0.595402	0.346147	0.0459448	1.72143	0.577217	144.081	19791	0	0.00042567	2.5023	0.851429	-0.567272	99.62
2015	曲靖市	53	5303	云南省	0.129146	2.86742	10.2053	0.582876	0.32528	0.0526189	1.87601	0.145025	158.558	21779.5	0	0.00043263	2.71	0.9451	-0.654193	119.24
2016	曲靖市	53	5303	云南省	0.125866	2.84056	10.2842	0.632246	0.315652	0.0530223	1.86338	0.186367	221.243	30389.9	0	0.00042938	2.9485	1.038	-0.479579	175.068
2017	曲靖市	53	5303	云南省	0.121728	2.81463	10.3674	0.863877	0.307795	0.0590875	1.82379	0.172495	403.929	55483.7	0	0.00031963	3.1932	1.1345	-0.770075	226.423
2018	曲靖市	53	5303	云南省	0.117384	2.77739	10.3981	1.12665	0.297332	0.0608193	1.86037	0.17594	348.19	47827.3	0	0.00013595	3.4423	1.2394	-0.635011	215.554
2019	曲靖市	53	5303	云南省	0.11187	2.72425	10.6637	1.18991	0.275256	0.0447204	1.56933	0.180086	427.631	58739.4	0	0.00034586	3.7314	1.3697	-0.531716	212.818
2011	朔州市	14	1406	山西省	0.109162	2.65765	10.8136	0.623628	0.614438	0.0237413	1.31455	0.365345			0	0.00133488	1.88906	0.7108	-0.838243	32.62
2012	朔州市	14	1406	山西省	0.108448	2.68424	10.9717	0.604258	0.607205	0.0295306	1.27682	0.427424			0	0.00144509	2.17343	0.8097	-0.71244	69.05
2013	朔州市	14	1406	山西省	0.101724	2.61077	10.9851	0.677316	0.616965	0.0264067	1.32532	0.281294			0	0.00149511	2.3886	0.9149	-0.659001	117.69
2014	朔州市	14	1406	山西省	0.0951228	2.53775	10.9572	0.735626	0.605255	0.0231599	1.41814	0.495495			0	0.00131504	2.57252	1.0137	-0.457457	111.11
2015	朔州市	14	1406	山西省	0.0941653	2.54255	10.8446	1.08117	0.392644	0.0288964	1.71819	0.376712			0	0.00125142	2.75002	1.0816	-0.672573	132.16
2016	朔州市	14	1406	山西省	0.0915966	2.52562	10.8592	1.18049	0.384793	0.0261685	2.03449	0.399064			0	0.00166667	2.89891	1.1478	-0.420146	179.343
2017	朔州市	14	1406	山西省	0.0896248	2.51843	10.9208	1.32884	0.51665	0.023818	2.04336	0.32706			0	0.00141243	3.09893	1.2305	-0.358347	214.935
2018	朔州市	14	1406	山西省	0.0834689	2.44719	11.0007	1.47268	0.519906	0.0252298	2.12819	0.409955			0	0.00128834	3.28487	1.3423	-0.174042	209.841
2019	朔州市	14	1406	山西省	0.0777763	2.385	10.9946	1.36765	0.478386	0.0256355	2.39395	0.429382			0	0.00110429	3.51	1.4717	-0.328859	219.631
2011	来宾市	45	4513	广西壮族自治区	0.195879	3.57358	10.0456	0.578682	0.250573	0.043627	1.17435	0.207552			0	0.00045995	1.9233	0.5382	-1.21404	34
2012	来宾市	45	4513	广西壮族自治区	0.184549	3.45033	10.0934	0.640523	0.268785	0.0517637	1.2935	0.200079			0	0.00076628	2.1499	0.6231	-1.11691	82.02
2013	来宾市	45	4513	广西壮族自治区	0.173463	3.32576	9.91041	0.736261	0.294183	0.0525892	1.45071	0.136623			0	0.00113859	2.3563	0.7085	-1.18696	102.87
2014	来宾市	45	4513	广西壮族自治区	0.149336	3.05217	10.1489	0.830676	0.293515	0.048685	1.49661	0.25562			0	0.0007885	2.5391	0.8319	-0.991972	110.1
2015	来宾市	45	4513	广西壮族自治区	0.14475	3.00978	10.153	0.931202	0.217386	0.0515117	1.58973	0.158005			0	0.00078269	2.7067	0.8993	-0.92745	125.39
2016	来宾市	45	4513	广西壮族自治区	0.13832	2.94929	10.1993	1.00777	0.189973	0.0565792	1.71808	0.189661			0	0.00068493	2.8962	0.982	-0.863031	180.676
2017	来宾市	45	4513	广西壮族自治区	0.133335	2.90866	10.3102	1.11063	0.155102	0.04693	1.76229	0.163703			0	0.0005597	3.1047	1.0674	-0.658524	229.658
2018	来宾市	45	4513	广西壮族自治区	0.123967	2.80037	10.345	1.20521	0.151221	0.047359	1.81754	0.19822			0	0.0005948	3.291	1.1752	-0.382263	221.928
2019	来宾市	45	4513	广西壮族自治区	0.117045	2.72834	10.2824	1.68737	0.181384	0.0484061	2.07914	0.205231			0	0.00059259	3.495	1.281	-0.248047	226.939
2011	杭州市	33	3301	浙江省	0.0413894	2.12752	11.2957	1.04055	1.05036	0.0188136	4.93884	1.5771	12199.2	1657880	0	0.0106875	3.2434	1.5245	0.625525	93.61
2012	杭州市	33	3301	浙江省	0.0395818	2.09814	11.396	1.11247	1.09374	0.0188383	4.71875	2.28794	14156.1	1923824	0	0.0120327	3.5704	1.7017	0.988817	170.63
2013	杭州市	33	3301	浙江省	0.0316212	1.9297	11.6785	1.20597	1.10455	0.0194695	4.81195	1.84113	16113	2189768	0	0.0139568	4.0925	2.1208	2.12736	215.29
2014	杭州市	33	3301	浙江省	0.0299166	1.8948	11.5503	1.32272	1.06881	0.0198446	4.81267	2.43465	24549.9	3336345	0	0.0151153	4.4632	2.3555	2.70606	196.66
2015	杭州市	33	3301	浙江省	0.029025	1.87861	11.6283	1.49756	1.02356	0.0222326	5.11416	1.97128	16108.2	2189112	0	0.01609	4.8316	2.5719	3.48832	223.28
2016	杭州市	33	3301	浙江省	0.0277626	1.86989	11.7303	1.67188	0.99863	0.0223632	5.1247	2.02665	16866.5	2292169	1	0.0176575	5.2185	2.7908	4.62271	251.423
2017	杭州市	33	3301	浙江省	0.0264174	1.85137	11.8139	1.78571	1.0172	0.0221605	5.06973	2.18098	24972.9	3393832	1	0.0216242	5.6276	3.0397	5.45392	325.679
2018	杭州市	33	3301	浙江省	0.0254963	1.84292	11.8507	1.8883	1.06289	0.0233497	5.52867	2.30772	27938.2	3796813	1	0.0209948	6.1172	3.3193	6.52825	316.651
2019	杭州市	33	3301	浙江省	0.023644	1.82231	11.9347	2.08672	1.00672	0.0236496	5.52147	2.37256	27042.4	3675077	1	0.0229809	6.6068	3.6255	6.71201	331.958
2011	柳州市	45	4502	广西壮族自治区	0.142147	3.4286	10.6414	0.438464	0.485406	0.0218051	1.78613	0.409051	417.464	102466	0	0.00205993	1.9615	0.5721	-0.783373	59.11
2012	柳州市	45	4502	广西壮族自治区	0.130206	3.28802	10.7747	0.458267	0.513408	0.0221492	1.80207	0.680547	433.32	106358	0	0.00382865	2.2181	0.6746	-0.652213	99.52
2013	柳州市	45	4502	广西壮族自治区	0.121109	3.17826	10.8974	0.451679	0.520075	0.0209172	1.96926	0.518665	449.176	110249	0	0.0009401	2.4355	0.7663	-0.516517	137.86
2014	柳州市	45	4502	广西壮族自治区	0.0993542	2.84058	10.9517	0.562847	0.509	0.0205748	1.95785	0.722531	506.723	124374	0	0.00079957	2.6193	0.9221	-0.405001	131.51
2015	柳州市	45	4502	广西壮族自治区	0.094073	2.78361	10.9831	0.638437	0.47358	0.0291348	2.10526	0.550211	554.343	136063	0	0.00084255	2.8184	1.0125	-0.300979	151.54
2016	柳州市	45	4502	广西壮族自治区	0.0891092	2.72531	11.0486	0.686613	0.468742	0.0274789	2.25239	0.567821	609.02	149483	0	0.00075521	3.027	1.1107	-0.215443	199.101
2017	柳州市	45	4502	广西壮族自治区	0.0851454	2.68793	11.1455	0.735538	0.480009	0.0256794	2.23543	0.612939	669.675	164370	0	0.00069948	3.2661	1.2151	0.0424557	248.479
2018	柳州市	45	4502	广西壮族自治区	0.078623	2.59081	11.2378	0.776955	0.456568	0.0240081	2.20157	0.626922	757.918	186030	0	0.00061697	3.4849	1.3451	0.31518	237.861
2019	柳州市	45	4502	广西壮族自治区	0.0746463	2.53877	11.2523	0.8718	0.443665	0.0254941	2.27287	0.644644	930.397	228364	0	0.00068878	3.7358	1.4715	0.419958	245.743
2011	株洲市	43	4302	湖南省	0.0805209	2.42627	10.6074	0.513317	0.569151	0.0167915	1.29236	0.346195	653.527	62541.6	0	0.00102696	2.2633	0.932829	-0.849353	71.74
2012	株洲市	43	4302	湖南省	0.0742165	2.36201	10.7196	0.521047	0.588112	0.0244711	1.36331	0.545362	1252.36	119849	0	0.00099085	2.59158	1.09719	-0.610084	111
2013	株洲市	43	4302	湖南省	0.0641201	2.22327	10.7942	0.532401	0.572262	0.0192043	1.42742	0.356677	1851.19	177156	0	0.00100578	2.8698	1.2908	-0.537663	147.25
2014	株洲市	43	4302	湖南省	0.0604781	2.1814	10.9104	0.557731	0.573177	0.0191457	1.46544	0.552499	2006.01	191972	1	0.00116515	3.1338	1.4366	-0.48139	138.99
2015	株洲市	43	4302	湖南省	0.0587049	2.17286	10.9795	0.61212	0.829559	0.0181984	1.42142	0.384559	1963.67	187920	1	0.0009928	3.3977	1.5637	-0.428243	160.79
2016	株洲市	43	4302	湖南省	0.0566008	2.17672	11.0362	0.738014	0.771939	0.0214228	1.56179	0.476288	2118.23	202712	1	0.00096535	3.6828	1.6919	-0.380983	204.875
2017	株洲市	43	4302	湖南省	0.0542541	2.16941	11.0501	0.919853	0.501235	0.0215263	1.82366	0.412738	2578.59	246767	1	0.00101737	3.9787	1.834	-0.0906655	249.614
2018	株洲市	43	4302	湖南省	0.051627	2.15525	11.0889	1.12846	0.414928	0.0228757	1.89669	0.622649	3113.3	297938	1	0.00099256	4.28668	1.98895	0.177245	239.966
2019	株洲市	43	4302	湖南省	0.0502439	2.14735	11.2201	1.04774	0.383976	0.0208172	1.80511	0.543856	3957.05	378683	1	0.00109453	4.65534	2.16795	0.267893	249.763
2011	桂林市	45	4503	广西壮族自治区	0.155618	3.1434	10.0769	0.749625	0.347045	0.0298161	1.84461	0.348347	392.758	55284.9	0	0.00073021	1.9882	0.6325	-0.866931	68.63
2012	桂林市	45	4503	广西壮族自治区	0.144983	3.04312	10.3369	0.739408	0.405647	0.0316362	1.93039	0.396581	487.83	68667.4	0	0.00072811	2.23	0.7328	-0.806142	100.63
2013	桂林市	45	4503	广西壮族自治区	0.135022	2.93649	10.366	0.7133	0.387358	0.0299929	1.98611	0.284382	582.903	82049.9	0	0.00078559	2.4552	0.8361	-0.824471	140.04
2014	桂林市	45	4503	广西壮族自治区	0.106773	2.59554	10.5264	0.738543	0.397073	0.0292909	2.00285	0.40638	599.241	84349.6	0	0.00072505	2.6189	1.009	-0.670613	134.23
2015	桂林市	45	4503	广西壮族自治区	0.100934	2.53413	10.5797	0.779814	0.37619	0.0338126	2.14305	0.29965	657.164	92503	0	0.00070116	2.8101	1.1089	-0.437828	153.57
2016	桂林市	45	4503	广西壮族自治区	0.0953066	2.47405	10.6266	0.847344	0.364198	0.0354066	2.346	0.305627	791.452	111405	0	0.0007533	3.0124	1.2176	-0.471502	202.697
2017	桂林市	45	4503	广西壮族自治区	0.0912909	2.43792	10.6123	1.1471	0.332112	0.0377846	2.64576	0.370796	821.182	115590	0	0.00069288	3.2534	1.3345	-0.280515	248.3
2018	桂林市	45	4503	广西壮族自治区	0.0849971	2.369	10.5842	1.58892	0.330922	0.0363361	2.97227	0.394914	977.863	137645	0	0.00065299	3.4649	1.4626	-0.0198729	241.425
2019	桂林市	45	4503	广西壮族自治区	0.0802511	2.31711	10.6285	2.40843	0.30824	0.0363596	3.05445	0.413625	1224.48	172360	0	0.00070501	3.7178	1.6045	2.80596	246.592
2011	梅州市	44	4414	广东省	0.0709661	2.14199	9.71854	0.993742	0.316344	0.0477427	1.87878	0.33174	215.893	14345.5	0	0.00073615	1.67611	0.7825	-0.959949	67.72
2012	梅州市	44	4414	广东省	0.0648048	2.06932	9.76566	1.16364	0.320581	0.051526	2.02617	1.05827	263.281	17494.3	0	0.00073147	1.86991	0.903639	-1.09013	106.07
2013	梅州市	44	4414	广东省	0.0618628	2.04352	9.63155	1.19392	0.336272	0.0617844	2.23258	0.253386	310.668	20643.1	0	0.00091743	2.07374	1.01479	-0.960665	142.02
2014	梅州市	44	4414	广东省	0.0453402	1.84001	9.92959	1.1517	0.315812	0.0627796	2.3112	1.02393	303.993	20199.5	0	0.00093014	1.98456	1.07856	-0.647489	130.35
2015	梅州市	44	4414	广东省	0.0457553	1.84842	10.0058	1.19203	0.275234	0.0712589	2.39815	0.265282	449.125	29843.2	1	0.00091384	2.18103	1.17994	-0.618654	143.91
2016	梅州市	44	4414	广东省	0.0433243	1.81988	10.0871	1.27195	0.274635	0.070038	2.52722	0.271647	517.531	34388.6	1	0.00087591	2.36424	1.29912	-0.715071	203.824
2017	梅州市	44	4414	广东省	0.0433474	1.8238	10.1114	1.4147	0.274692	0.0732288	2.78232	0.279494	602.658	40045	1	0.0008167	2.56946	1.40885	-0.441619	255.797
2018	梅州市	44	4414	广东省	0.0415925	1.80483	10.1412	1.5624	0.218108	0.0696966	2.97652	0.294699	765.641	50874.8	1	0.00081967	2.73853	1.51733	0.862704	243.906
2019	梅州市	44	4414	广东省	0.0392367	1.77753	10.2071	1.60992	0.206351	0.0703261	3.03099	0.302372	911.666	60577.8	1	0.00076782	2.92353	1.64472	1.40496	251.441
2011	梧州市	45	4504	广西壮族自治区	0.155902	3.22757	10.1423	0.385867	0.378821	0.0371572	1.30599	0.316608	177.207	23063.2	0	0.00058104	1.8239	0.5651	-1.20805	56.48
2012	梧州市	45	4504	广西壮族自治区	0.144649	3.11939	10.2585	0.385542	0.463725	0.0454311	1.35272	0.323986	208.851	27181.6	0	0.00054778	2.0563	0.6592	-1.10306	98.14
2013	梧州市	45	4504	广西壮族自治区	0.135162	3.01498	10.2927	0.338331	0.486405	0.037807	1.31234	0.242953	240.495	31300	0	0.00098572	2.2537	0.7475	-1.08041	123.67
2014	梧州市	45	4504	广西壮族自治区	0.117416	2.78678	10.3512	0.463161	0.478515	0.0356268	1.38801	0.340734	233.034	30329	0	0.0006505	2.3944	0.8592	-1.06689	123.37
2015	梧州市	45	4504	广西壮族自治区	0.112925	2.74061	10.4942	0.532411	0.430185	0.0399016	1.46844	0.221197	222.175	28915.6	0	0.00055539	2.5548	0.9322	-0.790167	137.73
2016	梧州市	45	4504	广西壮族自治区	0.107933	2.68783	10.5732	0.532344	0.419357	0.0400944	1.50286	0.245329	424.778	55284.1	0	0.00052023	2.726	1.0142	-0.796226	187.553
2017	梧州市	45	4504	广西壮族自治区	0.103672	2.64853	10.6963	0.758098	0.348955	0.037149	1.43561	0.251788	349.958	45546.4	0	0.00043103	2.9359	1.1085	-0.620166	233.028
2018	梧州市	45	4504	广西壮族自治区	0.0954506	2.55017	10.4275	1.12725	0.305394	0.0460947	2.027	0.260221	436.941	56867.1	0	0.00048571	3.1209	1.2238	-0.404693	220.794
2019	梧州市	45	4504	广西壮族自治区	0.0905111	2.48761	10.3829	1.42791	0.288139	0.0580417	2.42151	0.267718	575.555	74907.4	0	0.00048159	3.3518	1.3474	-0.347633	224.867
2011	武威市	62	6206	甘肃省	0.106575	2.55344	9.61627	0.781767	0.104654	0.0623715	2.19266	0.152297			0	0.00031299	1.3261	0.519341	-1.18948	40.6
2012	武威市	62	6206	甘肃省	0.103696	2.5096	9.83943	0.720708	0.118294	0.0609883	2.22215	0.24489			0	0.00036649	1.53974	0.61354	-1.13264	69.17
2013	武威市	62	6206	甘肃省	0.102835	2.4943	9.91185	0.757284	0.13757	0.0569426	2.63508	0.140966			0	0.0004215	1.73683	0.69632	-1.02435	78.97
2014	武威市	62	6206	甘肃省	0.0973699	2.42999	10.0171	0.800423	0.147139	0.0527758	3.0346	0.249848			0	0.00079491	1.90356	0.78336	-0.749336	78.09
2015	武威市	62	6206	甘肃省	0.0934256	2.38457	10.0403	1.07422	0.156165	0.0648634	3.63234	0.178986			0	0.00077135	2.1702	0.9101	-0.774786	99.3
2016	武威市	62	6206	甘肃省	0.0958148	2.41333	10.1424	1.07004	0.17679	0.0136028	3.45711	0.173298			1	0.00068063	2.36118	0.97839	-0.597321	162.179
2017	武威市	62	6206	甘肃省	0.0953115	2.41336	10.0697	1.32159	0.141559	0.0710989	3.75127	0.213039			1	0.00068421	2.5572	1.0596	-0.48309	206.883
2018	武威市	62	6206	甘肃省	0.093266	2.40214	10.1539	1.64767	0.1514	0.0698236	3.58362	0.19277			1	0.00063158	2.7668	1.15181	-0.374853	188.362
2019	武威市	62	6206	甘肃省	0.0918076	2.39118	10.1941	3.52436	0.138682	0.0735549	3.68608	0.204725			1	0.0005291	3.0048	1.25662	-0.194103	205.968
2011	武汉市	42	4201	湖北省	0.0671859	2.41879	11.1319	1.01704	0.880029	0.0126168	3.20563	1.03347	5384.68	1499958	0	0.00270433	2.3738	0.9814	0.254512	69.45
2012	武汉市	42	4201	湖北省	0.0648484	2.41832	11.2833	0.990486	0.935675	0.0167174	3.08696	1.31427	7722.64	2151221	0	0.00281383	2.7061	1.119	0.720411	113.43
2013	武汉市	42	4201	湖北省	0.0609917	2.34571	11.6093	0.982499	1.54126	0.0151707	3.0625	1.11675	10060.6	2802483	0	0.00329724	2.9821	1.2713	1.53119	168.62
2014	武汉市	42	4201	湖北省	0.0459081	2.05879	11.4927	1.03093	0.936956	0.0143268	3.052	1.39829	13781.4	3838955	1	0.00366194	3.327	1.616	1.26089	157.7
2015	武汉市	42	4201	湖北省	0.0423017	2.05598	11.5534	1.1169	0.930932	0.0168908	3.34956	1.01442	11652.6	3245945	1	0.00399614	3.6436	1.7722	1.45789	178.61
2016	武汉市	42	4201	湖北省	0.0418752	2.07482	11.6215	1.20419	0.867131	0.0193973	3.45676	1.03282	13572.3	3780708	1	0.00449519	3.9737	1.9152	1.65648	222.431
2017	武汉市	42	4201	湖北省	0.0409	2.07809	11.7224	1.24101	0.811745	0.019984	3.46939	1.28365	14047.4	3913034	1	0.00593602	4.3405	2.0887	2.09957	284.469
2018	武汉市	42	4201	湖北省	0.0407031	2.09072	11.814	1.27118	0.792356	0.01751	3.54003	1.31395	12137.8	3381101	1	0.0109781	4.7359	2.2652	2.21693	283.4
2019	武汉市	42	4201	湖北省	0.0398856	2.08694	11.8882	1.64545	0.699171	0.0179496	3.60907	1.36523	13775.6	3837323	1	0.0107821	5.1706	2.4776	2.41726	289.366
2011	永州市	43	4311	湖南省	0.134918	2.86465	9.80742	0.983015	0.251782	0.0423526	1.31858	0.188336	66.1125	4681.4	0	0.00075697	1.7193	0.600177	-1.396	59.77
2012	永州市	43	4311	湖南省	0.126644	2.78122	9.91537	0.986065	0.270298	0.0487554	1.38095	0.390567	93.2234	6601.11	0	0.00082578	1.96707	0.707269	-1.30019	102.57
2013	永州市	43	4311	湖南省	0.0671237	2.09026	9.84522	1.03916	0.271746	0.0439565	1.4667	0.188485	120.334	8520.82	0	0.00081418	1.8526	0.8863	-1.32379	125.27
2014	永州市	43	4311	湖南省	0.062907	2.04345	10.098	1.0758	0.373033	0.0427455	1.51869	0.388981	111.239	7876.76	0	0.00081366	2.0175	0.9873	-1.19318	120.74
2015	永州市	43	4311	湖南省	0.0620014	2.0379	10.1744	1.1418	0.261808	0.0439433	1.66885	0.199781	148.968	10548.3	0	0.00064976	2.1938	1.0765	-1.11114	142.81
2016	永州市	43	4311	湖南省	0.0627939	2.05649	10.2662	1.27189	0.256871	0.0458325	1.83804	0.195186	186.379	13197.4	0	0.0006875	2.4026	1.1683	-1.01285	194.769
2017	永州市	43	4311	湖南省	0.0618796	2.05605	10.3156	1.3827	0.253164	0.0462854	2.07717	0.198081	235.157	16651.4	0	0.00068429	2.619	1.2738	-0.820911	241.034
2018	永州市	43	4311	湖南省	0.0602427	2.04463	10.4053	1.48204	0.256293	0.0465461	2.00415	0.200509	295.476	20922.5	0	0.00066874	2.847	1.39243	-0.643065	226.99
2019	永州市	43	4311	湖南省	0.0588505	2.03531	10.519	1.66258	0.252053	0.0453991	1.91686	0.199656	384.202	27205.2	0	0.00054348	3.10893	1.5275	-0.557071	232.253
2011	汕头市	44	4405	广东省	0.0517387	2.2138	10.0688	0.84999	0.564303	0.0311924	2.12989	0.534263	3862.72	230794	0	0.00106302	1.74739	0.789318	-0.317459	83.81
2012	汕头市	44	4405	广东省	0.0516801	2.21703	10.1747	0.816519	0.557122	0.0313365	2.10642	1.24042	4413.34	263693	0	0.00099774	2.00235	0.903168	-0.25992	126.46
2013	汕头市	44	4405	广东省	0.050392	2.19919	10.275	0.808311	0.586131	0.0333412	2.23646	0.423103	4963.96	296593	0	0.00145414	2.22061	1.00974	-0.177137	164.88
2014	汕头市	44	4405	广东省	0.0361202	1.91648	10.3482	0.798062	0.580069	0.033224	2.17726	1.20595	5274.4	315141	0	0.0009019	2.14459	1.11903	-0.153155	148.51
2015	汕头市	44	4405	广东省	0.0333002	1.86756	10.4262	0.84188	0.467162	0.0394568	2.17138	0.474115	5287.32	315913	1	0.00107566	2.32601	1.24548	-0.204992	168.54
2016	汕头市	44	4405	广东省	0.0317729	1.83862	10.5292	0.877846	0.463558	0.0365358	2.12838	0.479307	5854.45	349798	1	0.00111712	2.51209	1.36629	0.213425	220.953
2017	汕头市	44	4405	广东省	0.0309255	1.82325	10.6461	0.880063	0.452523	0.0335645	2.05965	0.44333	6206.35	370824	1	0.00113879	2.71751	1.49047	0.606743	276.791
2018	汕头市	44	4405	广东省	0.0292323	1.7898	10.7071	0.88189	0.402091	0.0330515	2.18334	0.440664	7204.37	430455	1	0.00097002	2.90773	1.62461	0.823824	277.751
2019	汕头市	44	4405	广东省	0.0282873	1.77137	10.772	1.01074	0.357674	0.034784	2.22088	0.370372	8190.18	489356	1	0.00129597	3.14158	1.77354	1.25514	286.947
2011	汕尾市	44	4415	广东省	0.0634263	2.13169	9.83532	0.781516	0.439889	0.0344179	0.95309	0.370647			0	0.00080901	1.57514	0.738916	-1.20763	68.38
2012	汕尾市	44	4415	广东省	0.0646796	2.14974	9.93343	0.798539	0.467021	0.0378966	0.990076	0.393836			0	0.00083525	1.8422	0.85694	-1.0731	111.73
2013	汕尾市	44	4415	广东省	0.0640432	2.14204	9.85377	0.785061	0.457275	0.0413641	1.04801	0.249514			0	0.00102887	2.04853	0.956345	-1.08382	130.3
2014	汕尾市	44	4415	广东省	0.0415529	1.82771	10.0828	0.822251	0.394277	0.0439407	1.13718	1.03318			0	0.00115233	1.90362	1.04153	-0.758472	113.79
2015	汕尾市	44	4415	广东省	0.0412758	1.82603	10.1379	0.846809	0.135373	0.0520996	1.22978	0.278723			0	0.00108635	2.06162	1.12902	-0.629627	145.33
2016	汕尾市	44	4415	广东省	0.03939	1.79952	10.2165	0.895281	0.148769	0.050906	1.31496	0.30373			0	0.00105556	2.23892	1.24418	-0.807528	205.281
2017	汕尾市	44	4415	广东省	0.0383082	1.78393	10.2621	0.915538	0.165199	0.0479953	1.46272	0.309498			0	0.00104972	2.40855	1.35014	-0.546959	256.075
2018	汕尾市	44	4415	广东省	0.036013	1.75149	10.3361	0.933907	0.166052	0.0541204	1.48412	0.329996			0	0.00109859	2.60123	1.48515	-0.327662	246.085
2019	汕尾市	44	4415	广东省	0.0338506	1.72044	10.4901	1.3019	0.152195	0.0513941	1.4061	0.238153			0	0.00101124	2.80512	1.63047	-0.240071	256.074
2011	江门市	44	4407	广东省	0.0709315	2.39333	10.6229	0.696953	0.720938	0.0193686	1.97997	1.45286	1072.75	101442	0	0.00086514	2.39236	0.999594	-0.39854	72.08
2012	江门市	44	4407	广东省	0.0696403	2.38128	10.6461	0.80137	0.717827	0.0234095	2.1989	1.58619	3857.45	364772	0	0.00086558	2.70166	1.13454	-0.0135539	111.21
2013	江门市	44	4407	广东省	0.0663702	2.3472	10.8375	0.817572	0.743303	0.025219	2.38503	1.48699	6642.16	628103	0	0.00119776	2.97723	1.26842	0.547704	149.38
2014	江门市	44	4407	广东省	0.0437111	1.95949	10.7415	0.87421	0.750551	0.0261744	2.5642	1.37752	5364.37	507271	0	0.00195829	2.49762	1.27463	0.642772	139.69
2015	江门市	44	4407	广东省	0.0433157	1.96256	10.8119	0.904378	0.679458	0.0286388	2.67177	1.27028	6822.9	645193	0	0.00170744	2.71167	1.3817	0.751311	157.78
2016	江门市	44	4407	广东省	0.0418757	1.94119	10.8851	0.937579	0.696338	0.0277427	2.57862	1.15139	6075.14	574484	0	0.00167939	2.95572	1.52263	1.73645	206.595
2017	江门市	44	4407	广东省	0.0429321	1.97154	10.9868	0.926024	0.66726	0.0272274	2.54833	1.01361	8967.82	848024	0	0.00151899	3.24778	1.64733	0.578797	261.15
2018	江门市	44	4407	广东省	0.0412742	1.95365	11.0561	0.916581	0.645841	0.0274732	2.58083	0.98557	8256.76	780784	0	0.00150754	3.54658	1.81536	0.537043	259.051
2019	江门市	44	4407	广东省	0.0404332	1.94206	11.1301	1.13844	0.609702	0.0270221	2.68474	0.947489	9538.91	902028	0	0.001475	3.85952	1.98733	0.429627	265.164
2011	池州市	34	3417	安徽省	0.119903	2.76951	10.179	0.713363	0.465234	0.0384487	2.01583	0.201001			0	0.00087011	1.9133	0.690846	-0.942083	60.14
2012	池州市	34	3417	安徽省	0.111127	2.67783	10.2912	0.739779	0.464633	0.0445233	2.12492	0.277208			0	0.00080396	2.13857	0.79862	-0.87051	112.3
2013	池州市	34	3417	安徽省	0.102659	2.58611	10.2589	0.75041	0.498479	0.0413034	2.15558	0.191866			0	0.0009265	2.34819	0.908	-0.863902	154.06
2014	池州市	34	3417	安徽省	0.064123	2.09756	10.4987	0.840051	0.492973	0.0347451	2.18578	0.202448			0	0.00092994	2.2295	1.0629	-0.178438	136.21
2015	池州市	34	3417	安徽省	0.0643424	2.1092	10.5457	0.886649	0.649038	0.0362483	2.25193	0.19852			0	0.0009311	2.4279	1.1511	-0.687931	159.8
2016	池州市	34	3417	安徽省	0.0640479	2.11629	10.6194	1.00868	0.479555	0.0335563	2.34433	0.201073			0	0.00092593	2.6261	1.2409	-0.607154	203.84
2017	池州市	34	3417	安徽省	0.0623434	2.10701	10.6731	1.06014	0.453931	0.0320287	2.41946	0.210475			0	0.00092593	2.8394	1.3476	-0.390966	251.142
2018	池州市	34	3417	安徽省	0.0614797	2.09967	10.755	1.10593	0.417604	0.0321559	2.36267	0.279739			0	0.00092593	3.0884	1.4709	0.0251464	248.616
2019	池州市	34	3417	安徽省	0.060588	2.09622	10.937	1.03579	0.38631	0.0284681	2.13357	0.296448			0	0.0008642	3.3747	1.6099	0.168875	257.279
2011	河池市	45	4512	广西壮族自治区	0.233541	3.99417	9.62516	0.852927	0.164002	0.0598877	1.66417	0.210461	115.515	7948.9	0	0.00052393	1.6448	0.4118	-1.1808	22.03
2012	河池市	45	4512	广西壮族自治区	0.224496	3.88831	9.57997	1.10147	0.126495	0.076803	2.00134	0.226233	118.852	8178.51	0	0.00063929	1.7964	0.462	-1.11218	74.06
2013	河池市	45	4512	广西壮族自治区	0.214913	3.78088	9.45478	1.0805	0.139517	0.0788646	2.15366	0.121867	122.189	8408.12	0	0.00073278	1.9653	0.5198	-1.21094	107.94
2014	河池市	45	4512	广西壮族自治区	0.169701	3.24627	9.76847	1.26106	0.132337	0.0791314	2.13822	0.226977	108.216	7446.63	0	0.00086372	2.088	0.6432	-0.999031	109.77
2015	河池市	45	4512	广西壮族自治区	0.16584	3.21019	9.78925	1.38597	0.120873	0.0870898	2.24642	0.141684	130.171	8957.36	0	0.00075793	2.2237	0.6927	-0.922327	123.53
2016	河池市	45	4512	广西壮族自治区	0.16026	3.15089	9.84384	1.53371	0.115125	0.0876871	2.39875	0.144173	161.657	11124	0	0.00063232	2.366	0.7509	-0.791495	180.072
2017	河池市	45	4512	广西壮族自治区	0.155727	3.10496	9.94851	1.52138	0.110085	0.0831697	2.43242	0.148114	192.669	13258	0	0.00058275	2.5647	0.826	-0.586355	226.651
2018	河池市	45	4512	广西壮族自治区	0.14558	2.99314	10.0124	1.51152	0.113353	0.0770197	2.40022	0.164378	255.172	17559	0	0.00037123	2.7468	0.9177	-0.297725	213.171
2019	河池市	45	4512	广西壮族自治区	0.139497	2.92525	10.1147	1.7863	0.109127	0.0743705	2.28956	0.200917	339.495	23361.5	0	0.00046189	2.9665	1.0141	-0.207142	214.46
2011	河源市	44	4416	广东省	0.0757276	2.18832	9.87843	0.653628	0.285047	0.0433197	1.64102	0.253686			0	0.00079978	1.4737	0.673439	-0.977397	56.11
2012	河源市	44	4416	广东省	0.0702866	2.12564	9.92994	0.682221	0.279909	0.0488473	1.79246	0.369812			0	0.00074813	1.65198	0.777171	-1.10491	83.26
2013	河源市	44	4416	广东省	0.0681944	2.10156	9.84406	0.771746	0.287455	0.0509178	1.95115	0.279546			0	0.00086592	1.84361	0.877257	-1.14046	112.49
2014	河源市	44	4416	广东省	0.0466961	1.84601	10.1349	0.882116	0.287111	0.0483777	2.04815	0.357112			0	0.00090884	1.8246	0.9884	-0.817553	114.49
2015	河源市	44	4416	广东省	0.0471827	1.85277	10.1812	0.933712	0.251431	0.0563099	2.20963	0.348259			0	0.00087479	2.00158	1.08032	-0.634199	138.56
2016	河源市	44	4416	广东省	0.0437446	1.81123	10.2821	1.03858	0.234368	0.0603793	2.25581	0.356031			0	0.00081081	2.18173	1.20456	-0.58925	196.08
2017	河源市	44	4416	广东省	0.0417844	1.78783	10.3307	1.18296	0.251718	0.0617408	2.3954	0.363747			0	0.00100324	2.37796	1.33008	-0.512696	247.955
2018	河源市	44	4416	广东省	0.038162	1.74359	10.3899	1.32951	0.22975	0.0660593	2.51526	0.460962			0	0.00110032	2.54918	1.46203	-0.455373	238.45
2019	河源市	44	4416	广东省	0.0340895	1.69232	10.4586	1.57886	0.207632	0.0665094	2.58724	0.31085			0	0.00119355	2.71285	1.60303	-0.10018	243.28
2011	泉州市	35	3505	福建省	0.0955555	2.71354	10.8637	0.547161	0.815129	0.0164019	1.59232	0.444555	410.49	64943	0	0.00138202	2.8703	1.05777	-0.0986262	73.55
2012	泉州市	35	3505	福建省	0.0932747	2.70944	10.9559	0.552716	0.823288	0.0174828	1.70071	0.620003	437.973	69291	0	0.00133083	3.2283	1.1915	0.0536886	117.91
2013	泉州市	35	3505	福建省	0.0882535	2.66071	11.2134	0.564036	0.821638	0.0176165	1.80624	0.395804	465.456	73639	0	0.00164686	3.543	1.3316	1.19444	154.34
2014	泉州市	35	3505	福建省	0.0679143	2.34399	11.131	0.565021	0.79733	0.0182194	1.82305	0.477579	709.088	112184	1	0.0013523	3.41895	1.4586	0.508597	131.13
2015	泉州市	35	3505	福建省	0.0673175	2.3501	11.1903	0.619516	0.719228	0.0200133	1.89607	0.42937	528.569	83624.1	1	0.00143195	3.7275	1.5861	0.606179	168.04
2016	泉州市	35	3505	福建省	0.0636044	2.3084	11.2617	0.659029	0.709554	0.0193605	1.86986	0.45404	651.324	103045	1	0.00181818	3.9656	1.7179	0.84138	221.589
2017	泉州市	35	3505	福建省	0.0611473	2.29474	11.3817	0.677473	0.693465	0.0182857	1.69632	0.459681	682.506	107978	1	0.00183175	4.2696	1.8606	1.09233	273.229
2018	泉州市	35	3505	福建省	0.0587345	2.27405	11.4888	0.692148	0.749803	0.0174876	1.56383	0.421391	799.32	126459	1	0.0011749	4.6111	2.0277	1.65818	268.591
2019	泉州市	35	3505	福建省	0.0560643	2.23972	11.6445	0.6614	0.695415	0.0151717	1.4836	0.419857	971.071	153632	1	0.00105541	4.9592	2.2142	2.08716	277.92
2011	泰安市	37	3709	山东省	0.0916199	2.5281	10.6418	0.736973	0.662832	0.0176535	1.13124	0.588643	294.825	62584.2	0	0.00060899	2.26871	0.8974	-0.676004	48.05
2012	泰安市	37	3709	山东省	0.0943224	2.51707	10.6418	0.792974	0.654605	0.0187281	1.23827	0.651459	290.363	61636.9	0	0.00067954	2.5659	1.0194	-0.702098	97.98
2013	泰安市	37	3709	山东省	0.0863592	2.44228	10.8182	0.850235	0.651624	0.01844	1.31784	0.496147	285.9	60689.7	0	0.00089477	2.8201	1.1547	-0.417297	135.31
2014	泰安市	37	3709	山东省	0.0804118	2.37867	10.894	0.917489	0.655737	0.0176964	1.34902	1.21426	368.336	78188.8	0	0.00108812	3.07146	1.29125	-0.419166	124.31
2015	泰安市	37	3709	山东省	0.0598802	2.1117	10.9418	0.976448	0.628105	0.0205986	1.42652	0.522387	416.16	88340.7	0	0.00312057	2.8132	1.3322	-0.604059	143.8
2016	泰安市	37	3709	山东省	0.0572425	2.10004	10.9857	1.04354	0.625283	0.0195224	1.50533	0.527398	399.388	84780.3	0	0.0010582	3.02994	1.4428	-0.403316	191.584
2017	泰安市	37	3709	山东省	0.0550038	2.08875	11.0577	1.06467	0.581925	0.0192861	1.51711	0.531013	624.476	132561	0	0.00105263	3.2739	1.5674	-0.313919	236.314
2018	泰安市	37	3709	山东省	0.0529352	2.07536	11.0777	1.08411	0.576128	0.0205108	1.6437	0.537578	668.296	141863	0	0.00085664	3.5196	1.6959	-0.136784	232.22
2019	泰安市	37	3709	山东省	0.0496324	2.02433	10.7632	1.29177	0.542061	0.0307561	2.54889	0.54748	750.368	159285	0	0.0008726	3.7695	1.8621	-0.117136	240.16
2011	泰州市	32	3212	江苏省	0.0617735	2.13625	10.8666	0.717963	0.832	0.0177322	1.7825	0.444178	54.8014	18642.5	0	0.00102787	2.3597	1.1046	-0.664049	79.77
2012	泰州市	32	3212	江苏省	0.0601532	2.12711	10.9747	0.749529	0.776418	0.0216035	1.86574	0.598184	111.78	38025.7	0	0.00114466	2.6574	1.2493	-0.42352	124.58
2013	泰州市	32	3212	江苏省	0.056082	2.08211	10.9885	0.77937	0.730866	0.0189666	1.95839	0.941927	168.759	57408.9	0	0.00076908	2.9112	1.3982	-0.494272	168.4
2014	泰州市	32	3212	江苏省	0.0548529	2.0792	11.1942	0.862589	0.748773	0.0175679	1.98978	1.25153	160.236	54509.3	0	0.00141677	3.1346	1.5076	-0.322159	160.8
2015	泰州市	32	3212	江苏省	0.0533907	2.07751	11.2833	0.915496	0.736357	0.0186963	2.07971	0.584486	177.942	60532.8	0	0.00127902	3.4092	1.641	-0.203002	180.67
2016	泰州市	32	3212	江苏省	0.0507845	2.06192	11.3888	0.996819	0.715434	0.0184286	2.17769	0.601955	187.281	63709.5	1	0.00137795	3.6828	1.7861	0.115595	228.884
2017	泰州市	32	3212	江苏省	0.0485891	2.05494	11.5045	0.989353	0.723407	0.0161386	2.08791	0.556006	319.788	108786	1	0.00136095	4.0059	1.9494	0.368489	271.57
2018	泰州市	32	3212	江苏省	0.0470462	2.04779	11.6081	0.983421	0.670887	0.0146633	2.13473	0.672244	402.318	136861	1	0.00142857	4.3452	2.1219	0.578451	263.365
2019	泰州市	32	3212	江苏省	0.0459053	2.04257	11.6149	0.91648	0.615358	0.0147789	2.43481	0.701008	393.212	133764	1	0.00141434	4.7216	2.3116	0.944908	271.983
2011	泸州市	51	5105	四川省	0.123775	2.74745	9.96829	0.430867	0.383059	0.0371431	1.67431	0.302245	540.363	16517.5	0	0.00051721	1.7884	0.65093	-0.983823	66.39
2012	泸州市	51	5105	四川省	0.125109	2.78	10.0989	0.421235	0.389938	0.0466081	1.78778	0.328418	869.107	26566.3	0	0.00049593	2.0746	0.74626	-0.844106	89.95
2013	泸州市	51	5105	四川省	0.117158	2.69911	10.0191	0.439094	0.438205	0.0473208	1.9081	0.304237	1197.85	36615.2	0	0.00065114	2.2821	0.8455	-0.97451	133.99
2014	泸州市	51	5105	四川省	0.112997	2.66526	10.2974	0.449129	0.412092	0.043428	2.01135	0.451771	1054.7	32239.5	0	0.0006094	2.524	0.947	-0.628957	127.2
2015	泸州市	51	5105	四川省	0.0864118	2.34662	10.3645	0.469552	0.421942	0.0448943	2.16319	0.277525	1759.2	53774.1	0	0.00057165	2.66555	1.13591	-0.561308	138.72
2016	泸州市	51	5105	四川省	0.0837501	2.32602	10.4486	0.488833	0.411259	0.0450831	2.33541	0.314227	2180.64	66656.4	1	0.00065089	2.8959	1.245	-0.336344	188.056
2017	泸州市	51	5105	四川省	0.0806398	2.30058	10.5192	0.596741	0.395829	0.0434475	2.44986	0.341343	2888.43	88291.6	1	0.00049116	3.1449	1.367	-0.0834878	234.239
2018	泸州市	51	5105	四川省	0.077722	2.27865	10.5772	0.703782	0.364161	0.0426996	2.5658	0.367505	3433.64	104957	1	0.00062745	3.4141	1.4983	0.168994	218.529
2019	泸州市	51	5105	四川省	0.0745054	2.25346	10.7811	0.82444	0.360289	0.038027	2.30846	0.38955	3948.76	120703	1	0.00058939	3.7252	1.6531	0.215001	223.084
2011	洛阳市	41	4103	河南省	0.133837	2.95564	10.6262	0.508566	0.600449	0.0234308	1.40419	0.447871	1332.6	208828	0	0.00057967	2.01634	0.6822	-0.733872	54.97
2012	洛阳市	41	4103	河南省	0.127837	2.91058	10.7214	0.542014	0.594773	0.026564	1.52553	0.511566	1636.73	256487	0	0.00059122	2.26356	0.7777	-0.576679	91.53
2013	洛阳市	41	4103	河南省	0.120124	2.83463	10.723	0.594735	0.626852	0.0238534	1.69267	0.393397	1940.86	304146	0	0.00075319	2.482	0.8756	-0.397373	128.56
2014	洛阳市	41	4103	河南省	0.114653	2.78974	10.808	0.819855	0.630182	0.024216	1.84028	0.554851	2652.33	415638	1	0.00076336	2.6974	0.9669	-0.300676	126.86
2015	洛阳市	41	4103	河南省	0.105088	2.68923	10.8531	0.907081	0.600071	0.0247044	1.96558	0.412911	3001.51	470358	1	0.00077331	2.8686	1.0667	-0.302332	146.55
2016	洛阳市	41	4103	河南省	0.102045	2.68412	10.9404	1.00192	0.585508	0.02473	2.09268	0.406627	3111.48	487590	1	0.0013798	3.0752	1.1457	-0.246982	193.018
2017	洛阳市	41	4103	河南省	0.0974979	2.6595	11.0506	1.07053	0.593302	0.0229996	2.04954	0.394286	2985.22	467804	1	0.00187246	3.3273	1.2511	0.107207	241.49
2018	洛阳市	41	4103	河南省	0.0937808	2.63511	11.1229	1.12997	0.573522	0.0234162	2.13252	0.362609	3787.87	593584	1	0.00165088	3.5935	1.3637	0.442552	244.811
2019	洛阳市	41	4103	河南省	0.0878446	2.57998	11.197	1.05509	0.57103	0.0224134	2.18472	0.37139	5316.73	833168	1	0.00222073	3.863	1.4973	0.372054	248.854
2011	济南市	37	3701	山东省	0.199796	2.77487	11.0715	1.27897	0.81993	0.0148178	3.44269	0.897905	1344.59	657774	0	0.00371655	2.8892	1.0412	0.0590449	58.33
2012	济南市	37	3701	山东省	0.204068	2.76345	11.1483	1.34796	0.817788	0.0170697	3.58157	0.937507	1917.42	938008	0	0.00426057	3.257	1.1786	0.247414	102.11
2013	济南市	37	3701	山东省	0.0813084	2.69082	11.3542	1.40856	0.928278	0.017009	3.56021	0.876445	2490.26	1218242	0	0.0143325	3.5648	1.3248	0.93014	160.64
2014	济南市	37	3701	山东省	0.0775664	2.6323	11.3151	1.42332	0.950498	0.016154	3.50963	1.10698	2842.41	1390510	0	0.0133787	3.87628	1.47258	0.564493	144.15
2015	济南市	37	3701	山东省	0.0823817	2.80277	11.3612	1.5119	0.933356	0.0190745	3.80759	0.968912	2857.59	1397938	0	0.0132917	3.9889	1.4232	0.989218	164.99
2016	济南市	37	3701	山东省	0.0790626	2.80543	11.4186	1.62528	0.865031	0.0200212	4.03955	1.0088	3234.94	1582539	0	0.012655	4.30522	1.5346	1.28173	209.461
2017	济南市	37	3701	山东省	0.0767944	2.81078	11.4955	1.65541	0.811944	0.0200434	4.03284	1.06662	3611.22	1766614	0	0.0131348	4.6642	1.6594	1.36304	257.735
2018	济南市	37	3701	山东省	0.072549	2.7977	11.574	1.68064	0.739321	0.019483	3.98036	1.12536	4067.67	1989911	0	0.0130769	5.0146	1.7924	1.71964	260.742
2019	济南市	37	3701	山东省	0.0693237	2.6685	11.5751	1.78687	0.730125	0.0196782	3.80466	1.1202	4621.29	2260745	0	0.00872314	5.1913	1.9454	1.48557	268.874
2011	济宁市	37	3708	山东省	0.0685653	2.5718	10.4837	0.657299	0.689436	0.0260067	1.45892	0.445361	621.271	94570.2	0	0.00036686	2.24055	0.8712	-0.939089	46.84
2012	济宁市	37	3708	山东省	0.0700995	2.54489	10.5755	0.683629	0.677612	0.0279387	1.58967	0.516725	911.857	138803	0	0.00035419	2.5454	1.0002	-0.859691	87.04
2013	济宁市	37	3708	山东省	0.0938114	2.46352	10.6284	0.722364	0.705715	0.0273103	1.62886	0.373762	1202.44	183037	0	0.00049563	2.7956	1.1348	-0.787717	126.87
2014	济宁市	37	3708	山东省	0.0874996	2.40527	10.741	0.806603	0.715831	0.0272277	1.61448	0.780551	1331.14	202627	0	0.00055035	3.04276	1.26504	-0.564783	118.89
2015	济宁市	37	3708	山东省	0.0712637	2.21854	10.7899	0.876825	0.715638	0.0284136	1.6619	0.391483	1703.53	259312	1	0.00054411	2.7887	1.257	-0.682225	136.06
2016	济宁市	37	3708	山东省	0.0678415	2.20248	10.8525	0.960062	0.704617	0.0290501	1.7158	0.357003	1841.94	280381	1	0.00052752	2.99868	1.3615	-0.543254	189.984
2017	济宁市	37	3708	山东省	0.0647407	2.1839	10.9229	0.974435	0.677133	0.0282401	1.74246	0.398159	2645.9	402760	1	0.00051195	3.242	1.4845	-0.31305	234.791
2018	济宁市	37	3708	山东省	0.0618764	2.1673	10.9848	0.986979	0.645579	0.0286687	1.81178	0.405846	2975.22	452890	1	0.00053107	3.4796	1.6055	-0.15472	231.885
2019	济宁市	37	3708	山东省	0.0569576	2.10491	10.8653	1.19692	0.606941	0.0342426	2.2726	0.407603	3383.38	515019	1	0.00047085	3.7139	1.7644	-0.0152398	240.221
2011	淄博市	37	3703	山东省	0.154176	2.29412	11.1869	0.601461	0.804079	0.0186988	1.40166	0.856238	986.54	296763	0	0.00085086	2.49554	1.0878	-0.567756	57.76
2012	淄博市	37	3703	山东省	0.158241	2.27735	11.2629	0.633994	0.812293	0.0206234	1.48281	0.889881	1181.79	355496	0	0.00089665	2.8189	1.2378	-0.30368	130.25
2013	淄博市	37	3703	山东省	0.0573772	2.21713	11.4013	0.68715	0.841393	0.0199989	1.52179	1.05615	1377.03	414228	0	0.00096584	3.0889	1.3932	0.0329547	154.6
2014	淄博市	37	3703	山东省	0.0536287	2.15917	11.3797	0.73068	0.854094	0.0185274	1.50996	1.52068	1680	505364	1	0.0009843	3.3534	1.5531	-0.050992	145.32
2015	淄博市	37	3703	山东省	0.0604784	2.32558	11.399	0.788176	0.830335	0.0205576	1.54961	0.756392	1569.35	472079	1	0.00095616	3.3793	1.4531	-0.0035058	172.14
2016	淄博市	37	3703	山东省	0.0575686	2.32463	11.4573	0.84032	0.825408	0.0212679	1.58874	0.760594	1414.07	425368	1	0.00283063	3.64363	1.5674	0.0251589	199.799
2017	淄博市	37	3703	山东省	0.0557473	2.32466	11.5285	0.853286	0.810678	0.0202568	1.54588	0.768357	2168.51	652312	1	0.00339492	3.941	1.6953	0.129347	246.155
2018	淄博市	37	3703	山东省	0.0532524	2.31363	11.5873	0.864657	0.811656	0.0198625	1.53043	0.77931	2316.05	696695	1	0.00147465	4.2277	1.8273	0.278271	243.07
2019	淄博市	37	3703	山东省	0.0504741	2.27139	11.2582	0.921274	0.737719	0.0280362	2.34706	0.81203	2529.16	760802	1	0.00380184	4.5237	1.9916	0.37933	251.786
2011	淮北市	34	3406	安徽省	0.109392	2.83141	10.175	0.380012	0.436146	0.0302718	1.98849	0.447739	322.235	39907.6	0	0.00063435	1.78755	0.631329	-1.07506	41.4
2012	淮北市	34	3406	安徽省	0.104315	2.79443	10.2846	0.386814	0.477766	0.0281934	2.08906	0.469106	443.263	54896.4	0	0.00063607	2.03602	0.7286	-0.917851	92.48
2013	淮北市	34	3406	安徽省	0.0976952	2.7258	10.396	0.374963	0.466156	0.0233305	2.09762	0.442012	564.291	69885.3	0	0.00101664	2.24604	0.823994	-0.735888	127.53
2014	淮北市	34	3406	安徽省	0.0885326	2.60937	10.4723	0.456481	0.455258	0.0230793	2.12402	0.766102	677.219	83871	0	0.00102373	2.3787	0.9116	-0.630691	127.29
2015	淮北市	34	3406	安徽省	0.0862453	2.59968	10.4647	0.586919	0.458257	0.0292374	2.28508	0.48392	846.321	104814	0	0.00097267	2.569	0.9882	-0.700111	146.74
2016	淮北市	34	3406	安徽省	0.0814671	2.55778	10.5031	0.63809	0.41482	0.0321037	2.64985	0.484792	887.04	109856	0	0.00096774	2.7248	1.0653	-0.606594	205.517
2017	淮北市	34	3406	安徽省	0.0783245	2.54741	10.6373	0.673773	0.396269	0.0273267	2.45546	0.541216	995.66	123309	0	0.00101382	2.9578	1.1611	-0.441611	241.702
2018	淮北市	34	3406	安徽省	0.0735551	2.50757	10.6911	0.703521	0.421897	0.0304163	2.44878	0.552904	1219.13	150984	0	0.00092166	3.1959	1.2745	-0.24219	232.665
2019	淮北市	34	3406	安徽省	0.0703149	2.47132	10.7717	1.18207	0.397302	0.0304681	2.45899	0.561259	1415.44	175296	0	0.00100917	3.4727	1.4052	-0.135545	243.404
2011	淮南市	34	3404	安徽省	0.100117	2.68123	10.3222	0.416577	0.651059	0.0276139	2.3626	0.440579	531.621	25050.6	0	0.00053105	1.8219	0.6795	-0.936737	53.4
2012	淮南市	34	3404	安徽省	0.0954259	2.64633	10.419	0.439382	0.662039	0.0296579	2.42548	0.702362	661.638	31177.2	0	0.00053126	2.07332	0.78347	-0.80897	109.64
2013	淮南市	34	3404	安徽省	0.0894466	2.58432	10.4259	0.481308	0.65668	0.0274756	2.5495	0.464639	791.654	37303.7	0	0.00057495	2.29196	0.88687	-0.810853	152.09
2014	淮南市	34	3404	安徽省	0.0818063	2.49047	10.4151	0.588297	0.516257	0.0252016	2.69218	0.771265	869.143	40955.1	0	0.00057542	2.6267	1.0547	-0.68202	148.19
2015	淮南市	34	3404	安徽省	0.0963323	2.77207	10.181	0.822	0.503826	0.0259763	2.6326	0.529906	1032.12	48635	0	0.0005719	2.8106	1.0139	-1.01203	158.45
2016	淮南市	34	3404	安徽省	0.083449	2.59016	10.2396	0.859657	0.446994	0.038711	3.05523	0.366552	870.088	40999.6	0	0.00044041	2.8098	1.0848	-0.481738	208.446
2017	淮南市	34	3404	安徽省	0.0797077	2.56777	10.3268	0.889601	0.434309	0.0421341	3.15573	0.335543	1130.82	53285.7	0	0.00043702	3.0405	1.1841	-0.514545	265.842
2018	淮南市	34	3404	安徽省	0.0771277	2.54154	10.3886	0.915396	0.42982	0.0401245	3.09631	0.396478	1292.83	60919.8	0	0.00046154	3.2852	1.2926	-0.349279	255.656
2019	淮南市	34	3404	安徽省	0.0740246	2.5141	10.5224	1.21027	0.41746	0.0369722	2.86898	0.395843	1513.55	71320.2	0	0.0004359	3.5826	1.425	-0.24755	259.039
2011	淮安市	32	3208	江苏省	0.066093	2.14112	10.4683	0.846563	0.689734	0.0315001	1.36195	0.326538	2156.04	139901	0	0.00075786	1.851	0.8645	-1.06096	76.54
2012	淮安市	32	3208	江苏省	0.0641107	2.1295	10.5964	0.8814	0.687378	0.0347397	1.39308	0.374995	2771.88	179861	0	0.00077064	2.095	0.9838	-0.925858	113.87
2013	淮安市	32	3208	江苏省	0.060181	2.09208	10.5709	0.91557	0.704887	0.0339774	1.43629	0.37363	3387.72	219822	0	0.00100018	2.3107	1.1045	-0.841026	149.19
2014	淮安市	32	3208	江苏省	0.0629098	2.14804	10.8344	0.996609	0.714722	0.0287602	1.47564	0.56074	3310.32	214800	0	0.00107797	2.5798	1.201	-0.582709	142.61
2015	淮安市	32	3208	江苏省	0.0608227	2.14084	10.9413	1.07163	0.683572	0.0286912	1.5276	0.419821	4132.83	268171	0	0.00108464	2.8105	1.3128	-0.490725	159.53
2016	淮安市	32	3208	江苏省	0.0578519	2.11851	11.0421	1.14732	0.652595	0.0255348	1.76188	0.416951	4462.35	289553	0	0.00106007	3.0335	1.4319	-0.172696	209.125
2017	淮安市	32	3208	江苏省	0.0559621	2.11371	11.1247	1.14875	0.50984	0.0257422	1.86908	0.397585	7709.25	500237	0	0.00095745	3.2976	1.5601	0.135836	255.992
2018	淮安市	32	3208	江苏省	0.0539028	2.10036	11.201	1.14995	0.50799	0.0221624	1.92751	0.453122	10084.2	654345	0	0.00090909	3.5828	1.7058	0.345672	254.417
2019	淮安市	32	3208	江苏省	0.0526286	2.09792	11.2714	1.15486	0.48627	0.0217825	2.06647	0.414559	10474.3	679655	0	0.00101604	3.8952	1.8567	0.578859	261.745
2011	清远市	44	4418	广东省	0.0878131	2.37896	10.202	0.925967	0.534396	0.0345422	1.6987	1.16669			0	0.00081928	1.76675	0.742657	-1.06231	68.8
2012	清远市	44	4418	广东省	0.0786849	2.26596	10.2154	1.094	0.505041	0.039362	1.86098	1.21636			0	0.0007784	1.95138	0.861171	-0.776664	98.04
2013	清远市	44	4418	广东省	0.0743222	2.21143	10.1909	1.14819	0.499959	0.0406492	2.0368	0.406542			0	0.00100564	2.13676	0.966234	-0.706283	127.14
2014	清远市	44	4418	广东省	0.0566412	1.98989	10.357	1.07287	0.479687	0.0401407	2.05679	1.32409			0	0.00104623	2.10934	1.06003	-0.60964	116.67
2015	清远市	44	4418	广东省	0.0540505	1.961	10.4161	1.2388	0.370412	0.042715	2.16069	0.47644			0	0.00081849	2.29074	1.16815	-0.552929	137.1
2016	清远市	44	4418	广东省	0.0537695	1.96277	10.495	1.30958	0.314841	0.0511799	2.19291	0.485174			0	0.0008	2.52669	1.2873	-0.455914	194.544
2017	清远市	44	4418	广东省	0.05386	1.96838	10.5489	1.38588	0.338356	0.0466003	2.38319	0.496958			0	0.00078341	2.761	1.40267	-0.26118	246.755
2018	清远市	44	4418	广东省	0.05087	1.93743	10.6085	1.45732	0.327176	0.0441035	2.46751	0.434329			0	0.0009611	2.9377	1.51629	-0.172668	238.927
2019	清远市	44	4418	广东省	0.0482284	1.91221	10.6867	1.54075	0.299882	0.0494246	2.60361	0.421747			0	0.00067416	3.15971	1.65238	-0.0462322	245.435
2011	温州市	33	3303	浙江省	0.0657364	2.39742	10.672	0.880217	0.731189	0.0273853	4.07794	0.561387	9390.26	518305	0	0.00102195	3.1749	1.3243	0.189954	88.92
2012	温州市	33	3303	浙江省	0.0634336	2.36565	10.5992	0.918614	0.746911	0.0282452	3.88778	0.641004	9199.03	507750	0	0.00097585	3.482	1.4719	0.149401	139.71
2013	温州市	33	3303	浙江省	0.0501004	2.12354	10.812	0.929281	0.739743	0.0290606	3.71229	0.612648	9007.8	497195	0	0.00077143	3.7266	1.7549	0.616975	183.04
2014	温州市	33	3303	浙江省	0.0479818	2.08879	10.7604	1.0619	0.720939	0.0290457	3.52327	1.22081	11982.1	661366	0	0.00072795	4.051	1.9394	0.660471	170.67
2015	温州市	33	3303	浙江省	0.0462267	2.07328	10.8354	1.21918	0.707855	0.0320217	3.6063	0.653198	11660.4	643606	0	0.00077548	4.4026	2.1235	0.889884	194.51
2016	温州市	33	3303	浙江省	0.0453549	2.07896	10.9291	1.367	0.65973	0.0318413	3.5724	0.646138	12923.2	713309	0	0.00083436	4.7785	2.2985	1.13712	233.843
2017	温州市	33	3303	浙江省	0.0436612	2.06194	10.9828	1.41879	0.611008	0.0331035	3.59962	0.689012	14319.7	790390	0	0.00097442	5.1866	2.5154	1.36453	295.539
2018	温州市	33	3303	浙江省	0.0422855	2.04152	11.083	1.46441	0.62642	0.0314666	3.61415	0.740749	16195.9	893952	0	0.00085852	5.6097	2.7478	1.72864	290.21
2019	温州市	33	3303	浙江省	0.0405307	2.01771	11.1736	1.29528	0.534045	0.0312918	3.73691	0.794858	18118.7	1000083	0	0.00091456	6.0957	3.0211	1.89124	291.6
2011	湖州市	33	3305	浙江省	0.0481217	1.9093	10.8681	0.716862	0.804829	0.0211235	2.50926	0.748909	2795.68	294209	0	0.00111324	2.9367	1.5381	-0.135685	91.89
2012	湖州市	33	3305	浙江省	0.0478336	1.91919	10.9569	0.739204	0.827132	0.0222981	2.45485	1.01274	3186.25	335312	0	0.00160796	3.2987	1.7188	-0.0330603	143.71
2013	湖州市	33	3305	浙江省	0.0365721	1.76482	11.1393	0.759932	0.923329	0.0230341	2.6195	1.0026	3576.83	376415	0	0.00347461	3.575	2.0257	0.46813	189.13
2014	湖州市	33	3305	浙江省	0.0342	1.73893	11.1112	0.837314	0.747394	0.0237487	2.59765	1.72179	5348.51	562861	0	0.00342075	3.8959	2.2404	0.295243	172.99
2015	湖州市	33	3305	浙江省	0.0328094	1.73036	11.1689	0.910881	0.698879	0.0255953	2.66016	1.1707	5208.31	548107	0	0.00159212	4.2238	2.441	0.615166	192.34
2016	湖州市	33	3305	浙江省	0.0319983	1.72755	11.253	0.96177	0.731694	0.0254432	2.7216	1.20495	6119.78	644027	0	0.00162879	4.5794	2.6508	0.758174	227.51
2017	湖州市	33	3305	浙江省	0.0308838	1.72192	11.326	1.00085	0.730516	0.0257146	2.91982	1.28654	6890.83	725170	0	0.00162264	4.9934	2.8999	1.07251	285.735
2018	湖州市	33	3305	浙江省	0.0295074	1.71225	11.4109	1.03459	0.722175	0.0257102	3.084	1.36391	9157.07	963663	0	0.00161049	5.4393	3.1767	1.49415	286.748
2019	湖州市	33	3305	浙江省	0.0280255	1.69606	11.5385	0.873386	0.677005	0.0246087	3.19738	1.45757	11089	1166968	0	0.0017603	5.9028	3.4803	2.58505	290.808
2011	湘潭市	43	4303	湖南省	0.0681888	2.16955	10.6153	0.528254	0.483866	0.017249	1.41074	0.398385	587.814	64150.1	0	0.00068918	2.0614	0.95015	-0.519595	66.91
2012	湘潭市	43	4303	湖南省	0.0601872	2.081	10.7418	0.530486	0.583893	0.0182062	1.51092	0.573363	767.255	83733.1	0	0.00068587	2.35491	1.13162	-0.643151	119.44
2013	湘潭市	43	4303	湖南省	0.0505735	1.95771	10.815	0.552092	0.533696	0.018785	1.63941	0.405655	946.696	103316	0	0.00068752	2.481	1.2673	-0.525575	155.99
2014	湘潭市	43	4303	湖南省	0.0470641	1.92081	10.9325	0.612145	0.78278	0.0167586	1.68867	0.586877	1050	114590	1	0.00374957	2.7068	1.4092	-0.364116	141.88
2015	湘潭市	43	4303	湖南省	0.0448658	1.90506	11.0092	0.673172	0.756517	0.0173188	1.77746	0.407324	1347.03	147006	1	0.00123967	2.9237	1.5347	-0.265294	155.9
2016	湘潭市	43	4303	湖南省	0.0436183	1.90679	11.0966	0.757889	0.684113	0.0172975	1.82861	0.489325	1415.75	154505	1	0.00217241	3.1607	1.6576	-0.241089	203.434
2017	湘潭市	43	4303	湖南省	0.0425471	1.91037	11.1631	0.859226	0.716662	0.0182447	1.91652	0.485957	2002.98	218592	1	0.00076125	3.4167	1.7885	-0.201706	251.146
2018	湘潭市	43	4303	湖南省	0.0412027	1.89956	11.2333	0.954159	0.410648	0.0179697	1.81581	0.512883	2361.96	257769	1	0.00062284	3.68665	1.94079	0.0843552	240.469
2019	湘潭市	43	4303	湖南省	0.0398433	1.88908	11.2718	0.897972	0.364876	0.017991	1.86981	0.528389	3232.35	352757	1	0.00072664	3.98895	2.11158	0.187224	246.752
2011	湛江市	44	4408	广东省	0.0708712	2.12967	10.0926	0.908808	0.42839	0.0256684	1.50907	0.259138	605.37	64480.3	0	0.0006679	1.75836	0.825651	-0.295589	64.06
2012	湛江市	44	4408	广东省	0.0696381	2.1156	10.1077	1.04013	0.421942	0.0286386	1.57705	0.280157	853.38	90896.8	0	0.000663	2.02273	0.956104	-0.319686	99.75
2013	湛江市	44	4408	广东省	0.0676293	2.09289	10.1512	1.01214	0.399039	0.0336578	1.65081	0.271579	1101.39	117313	0	0.00095265	2.23714	1.06892	-0.640988	133.08
2014	湛江市	44	4408	广东省	0.0489631	1.87305	10.3552	1.04624	0.409315	0.0326819	1.67102	1.17865	1271.64	135448	0	0.00097357	2.13174	1.13811	-0.320564	129.32
2015	湛江市	44	4408	广东省	0.0482325	1.86446	10.4022	1.12031	0.295513	0.0418763	1.77791	0.294629	1562.24	166401	0	0.00098243	2.31294	1.24054	-0.225819	146.73
2016	湛江市	44	4408	广东省	0.0483364	1.8662	10.4804	1.11665	0.296341	0.0396996	1.72718	0.260549	1693.68	180400	0	0.00099174	2.48872	1.33358	0.377298	194.141
2017	湛江市	44	4408	广东省	0.0487873	1.87237	10.5586	1.20093	0.304936	0.0345189	1.74933	0.281256	1726.29	183874	0	0.00084827	2.71193	1.4484	-0.36853	244.811
2018	湛江市	44	4408	广东省	0.0451	1.82808	10.6239	1.27741	0.253112	0.0328964	1.8308	0.232552	2904.07	309324	0	0.00086595	2.90463	1.58889	-0.328328	231.997
2019	湛江市	44	4408	广东省	0.0428514	1.80134	10.6387	1.35038	0.260912	0.0360334	2.0017	0.174436	3207.24	341616	0	0.00061105	3.12407	1.7343	-0.0726075	240.438
2011	滁州市	34	3411	安徽省	0.10519	2.55348	9.98202	0.540337	0.403053	0.0349183	1.75294	0.213598	147.728	11380.5	0	0.00070812	1.79178	0.7017	-1.09597	58.73
2012	滁州市	34	3411	安徽省	0.101507	2.52456	10.1126	0.532607	0.41961	0.0393057	1.87459	0.377471	180.138	13877.3	0	0.00106077	2.04263	0.8091	-0.987371	103.46
2013	滁州市	34	3411	安徽省	0.0952202	2.46024	10.0937	0.525283	0.456099	0.037047	2.00469	0.231294	212.548	16374	0	0.00097604	2.25914	0.91826	-0.957507	136.05
2014	滁州市	34	3411	安徽省	0.0900751	2.40879	10.3275	0.536181	0.459852	0.0348896	2.02543	0.393799	258.572	19919.6	0	0.00102336	2.2091	0.9171	-0.679354	136.63
2015	滁州市	34	3411	安徽省	0.0882701	2.4	10.3931	0.560128	0.474974	0.0369116	2.19697	0.211607	353.335	27219.9	0	0.0008235	2.4168	1.007	-0.590362	157.57
2016	滁州市	34	3411	安徽省	0.0869019	2.39923	10.4717	0.692818	0.499639	0.0390455	2.39192	0.245113	431.889	33271.4	0	0.00059735	2.6286	1.0956	-0.322271	209.24
2017	滁州市	34	3411	安徽省	0.0850619	2.39491	10.5845	0.696854	0.479945	0.0386946	2.47537	0.302269	482.316	37156.2	0	0.00050661	2.8612	1.1947	-0.235834	253.713
2018	滁州市	34	3411	安徽省	0.0822629	2.37907	10.6919	0.699923	0.49084	0.0396576	2.55418	0.285791	578.572	44571.4	0	0.00052863	3.123	1.3127	0.719353	244.975
2019	滁州市	34	3411	安徽省	0.0791852	2.35321	11.1624	0.862877	0.471541	0.0260843	1.7931	0.29838	698.905	53841.6	0	0.00057143	3.4091	1.4487	-0.0383702	255.87
2011	滨州市	37	3716	山东省	0.100949	2.57781	10.7857	0.686296	0.649993	0.0241446	1.41186	0.316504	78.6823	33170.2	0	0.00052743	2.25403	0.8744	-0.680532	47.05
2012	滨州市	37	3716	山东省	0.104148	2.56893	10.8703	0.719772	0.664017	0.0258274	1.60625	0.455801	76.3822	32200.5	0	0.00057773	2.581	1.0047	-0.634242	96.56
2013	滨州市	37	3716	山东省	0.0933509	2.49718	10.9408	0.758137	0.675748	0.0239201	1.64568	0.409659	74.082	31230.9	0	0.00099659	2.8363	1.1358	-0.460066	127.04
2014	滨州市	37	3716	山东省	0.0871629	2.43251	10.9947	0.803777	0.693685	0.0228182	1.71807	1.09422	97.121	40943.4	0	0.00093701	3.08703	1.26907	-0.466669	114.74
2015	滨州市	37	3716	山东省	0.0704252	2.23053	11.0217	0.858693	0.660011	0.0247021	1.86951	0.436216	102.544	43229.8	0	0.00095385	2.8388	1.2727	-0.547262	138.55
2016	滨州市	37	3716	山东省	0.0679385	2.22651	11.0626	0.958495	0.686366	0.0250134	2.03585	0.440572	94.5634	39865.2	0	0.00099744	3.05833	1.3736	-0.128563	190.621
2017	滨州市	37	3716	山东省	0.0648103	2.20829	11.1075	0.995167	0.68513	0.0232297	1.99904	0.447542	200.518	84532.5	0	0.00114504	3.2919	1.4907	-0.0060423	230.964
2018	滨州市	37	3716	山东省	0.0641039	2.18224	11.1185	1.03052	0.696567	0.022883	2.0588	0.461621	217.089	91518.4	0	0.00091139	3.5049	1.6061	0.18298	226.419
2019	滨州市	37	3716	山东省	0.0605743	2.13833	11.0451	1.13925	0.641833	0.0251063	2.2774	0.474496	250.166	105463	0	0.00073048	3.7378	1.748	0.391463	236.596
2011	漳州市	35	3506	福建省	0.0051399	2.31574	10.5089	0.763798	0.614451	0.0189423	1.29259	0.260013	112.319	21820.5	0	0.00081624	2.1137	0.912752	-0.560614	69.34
2012	漳州市	35	3506	福建省	0.0783581	2.30542	10.6318	0.753962	0.593884	0.020102	1.3127	0.317366	130.697	25390.9	0	0.00089416	2.3951	1.0389	-0.479319	101.94
2013	漳州市	35	3506	福建省	0.075127	2.27434	10.7304	0.731667	0.590507	0.0213406	1.42743	0.298523	149.075	28961.2	0	0.00206016	2.6471	1.1639	-0.177006	133.04
2014	漳州市	35	3506	福建省	0.0565226	2.02846	10.8334	0.72815	0.615623	0.020674	1.45071	0.418138	213.699	41515.9	0	0.00072874	2.57414	1.26902	-0.214568	130.99
2015	漳州市	35	3506	福建省	0.0556802	2.02596	10.9254	0.784257	0.503357	0.0226217	1.51126	0.314567	215.774	41919.1	0	0.00074044	2.8092	1.3866	-0.255787	157.93
2016	漳州市	35	3506	福建省	0.0532075	2.00561	11.0381	0.854545	0.508311	0.0211776	1.49123	0.311603	189.96	36904.1	0	0.00073267	3.0726	1.532	-0.0712668	215.251
2017	漳州市	35	3506	福建省	0.051725	2.00042	11.1512	0.857188	0.475409	0.0208808	1.49175	0.347519	258.309	50182.3	0	0.00066277	3.3359	1.6676	0.0958502	267.624
2018	漳州市	35	3506	福建省	0.0493093	1.97938	11.2529	0.859235	0.508895	0.0211642	1.40754	0.375936	307.626	59763.4	0	0.00108108	3.5997	1.8186	0.288452	258.667
2019	漳州市	35	3506	福建省	0.0472577	1.96002	11.4304	0.840434	0.498165	0.0176342	1.27901	0.397039	367.382	71372.2	0	0.00070881	3.8975	1.9885	0.485421	269.084
2011	潍坊市	37	3707	山东省	0.10975	2.16237	10.567	0.622607	0.708751	0.0270959	1.8746	0.405862	-6422.73	-744253	0	0.00042252	2.25081	1.0409	-0.572865	59.7
2012	潍坊市	37	3707	山东省	0.116838	2.18844	10.6847	0.671976	0.719284	0.0286395	1.98625	0.566182	2693.76	312147	0	0.00040993	2.5817	1.1797	0.228314	106.91
2013	潍坊市	37	3707	山东省	0.066115	2.13863	10.8211	0.735617	0.777215	0.02986	1.99213	0.461362	11810.2	1368548	0	0.0011125	2.8386	1.3273	0.471421	145.06
2014	潍坊市	37	3707	山东省	0.0616318	2.09618	10.8557	0.780555	0.815106	0.0292087	2.08664	0.708883	14097.1	1633541	0	0.00100497	3.09731	1.4776	0.49889	132.22
2015	潍坊市	37	3707	山东省	0.0591549	2.08596	10.93	0.893087	0.791475	0.0309315	2.0482	0.492942	14358.2	1663796	0	0.00124593	3.106	1.489	2.44225	156.88
2016	潍坊市	37	3707	山东省	0.0572624	2.08777	10.9899	0.893087	0.817966	0.0319496	2.27727	0.481885	3505.88	406255	0	0.0013412	3.36089	1.6098	-0.220632	202.327
2017	潍坊市	37	3707	山东省	0.0551801	2.08134	11.0438	0.979821	0.794697	0.0294471	2.18603	0.490877	5809.42	673184	0	0.0013141	3.6286	1.7434	-0.229636	243.711
2018	潍坊市	37	3707	山东省	0.0536481	2.08569	11.0932	1.0586	0.776829	0.0289598	2.20333	0.522645	5860.94	679154	0	0.00127333	3.9042	1.8719	-0.125132	236.912
2019	潍坊市	37	3707	山东省	0.0507838	2.04546	11.0147	1.25701	0.734099	0.0325294	2.65695	0.553342	6564.86	760724	0	0.00108079	4.1664	2.0369	0.460014	249.576
2011	潮州市	44	4451	广东省	0.047803	2.01172	10.0928	0.703649	0.42945	0.0202249	1.47975	0.411668	416.431	29696.1	0	0.0013369	1.56643	0.778654	-0.810029	79.05
2012	潮州市	44	4451	广东省	0.0461773	1.98496	10.1755	0.690602	0.410393	0.0278481	1.55756	0.541585	500.769	35710.4	0	0.00136467	1.7645	0.888938	-0.685585	116.85
2013	潮州市	44	4451	广东省	0.0458543	1.97963	10.2828	0.66416	0.433098	0.0286131	1.56694	0.460185	585.108	41724.7	0	0.00157895	1.96742	0.993832	-0.517337	165.56
2014	潮州市	44	4451	广东省	0.0340112	1.78699	10.3514	0.693416	0.392657	0.0299481	1.60135	1.24993	674.15	48074.4	0	0.00141791	1.88547	1.05511	2.82093	141.78
2015	潮州市	44	4451	广东省	0.0336646	1.78534	10.4328	0.746664	0.319729	0.0385867	1.58797	0.405833	646.126	46076	0	0.00126206	2.04573	1.14585	-0.485818	174.63
2016	潮州市	44	4451	广东省	0.03056	1.73485	10.5175	0.802798	0.30268	0.0360741	1.60941	0.422084	587.594	41902	0	0.00128788	2.17871	1.25585	-0.201741	224.47
2017	潮州市	44	4451	广东省	0.0259482	1.65985	10.5517	0.858082	0.312212	0.0352819	1.63382	0.397784	970.405	69200.7	0	0.00094545	2.2695	1.36729	0.0068363	270.552
2018	潮州市	44	4451	广东省	0.0231814	1.61733	10.6021	0.911692	0.255889	0.0358358	1.6745	0.415112	1121.45	79971.7	0	0.00105072	2.41702	1.49445	0.480398	269.318
2019	潮州市	44	4451	广东省	0.0208587	1.57875	10.6131	0.858429	0.24352	0.038883	1.79967	0.43244	1322.7	94323	0	0.00115599	2.58277	1.63596	0.716213	287.896
2011	濮阳市	41	4109	河南省	0.133511	2.83254	10.1293	0.318154	0.32938	0.0317637	1.04588	0.260948	834.303	34727.8	0	0.00024201	1.72275	0.6082	-1.06793	48.06
2012	濮阳市	41	4109	河南省	0.13122	2.80936	10.2275	0.321867	0.319224	0.0357266	1.15287	0.33478	949.164	39508.9	0	0.00038186	1.9511	0.6945	-0.907912	86.15
2013	濮阳市	41	4109	河南省	0.123788	2.72912	10.2077	0.312481	0.347998	0.0359215	1.19466	0.235256	1064.03	44290.1	0	0.00083472	2.1571	0.7904	-0.807196	125.16
2014	濮阳市	41	4109	河南省	0.119875	2.69223	10.4601	0.513042	0.386923	0.0331063	1.2129	0.304207	1043.65	43442	0	0.00078403	2.3767	0.8828	-0.485522	115.68
2015	濮阳市	41	4109	河南省	0.106478	2.54627	10.5144	0.558621	0.361288	0.0339037	1.28631	0.223303	1552.12	64607	0	0.00084368	2.4928	0.979	-0.309555	129.17
2016	濮阳市	41	4109	河南省	0.103856	2.49313	10.5981	0.62217	0.32561	0.0307411	1.36177	0.229639	2564.97	106767	0	0.00088167	2.6482	1.0622	1.04549	180.897
2017	濮阳市	41	4109	河南省	0.0985791	2.47365	10.6837	0.703062	0.311762	0.0341405	1.42324	0.22984	4735.6	197119	0	0.00090278	2.8823	1.1652	-0.320256	227.067
2018	濮阳市	41	4109	河南省	0.0956001	2.45314	10.7286	0.779731	0.295604	0.0368374	1.5404	0.231713	3294.06	137115	0	0.00073903	3.1042	1.2654	-0.222385	217.953
2019	濮阳市	41	4109	河南省	0.0897571	2.39506	10.6876	1.43201	0.287119	0.0431238	1.83433	0.240887	3339.29	138998	0	0.0006682	3.3277	1.3894	-0.0436957	230.543
2011	烟台市	37	3706	山东省	0.145222	2.26543	11.1617	0.605651	0.74397	0.0156305	1.49639	0.732092	3465.5	215710	0	0.00081351	2.65417	1.1716	-0.314225	63.53
2012	烟台市	37	3706	山东省	0.147754	2.25936	11.2342	0.642781	0.749382	0.0182568	1.58706	0.859396	4102.47	255358	0	0.00092166	3.0045	1.3298	-0.199289	111.05
2013	烟台市	37	3706	山东省	0.065361	2.20412	11.3648	0.688573	0.807078	0.0181661	1.69424	0.826866	4739.44	295006	0	0.00147533	3.2956	1.4952	-0.0034094	154
2014	烟台市	37	3706	山东省	0.0609607	2.14881	11.3597	0.753303	0.852663	0.0174299	1.69313	1.45422	5950.88	370412	0	0.00144105	3.57914	1.66563	-0.146051	153.75
2015	烟台市	37	3706	山东省	0.0693453	2.31062	11.4293	0.806827	0.843249	0.0190327	1.69019	0.853379	5707.97	355292	0	0.00153069	3.5907	1.554	0.0492173	169.53
2016	烟台市	37	3706	山东省	0.0674337	2.31708	11.4967	0.865746	0.84962	0.0189637	1.68813	0.862902	7101.1	442008	1	0.0016055	3.8744	1.6721	0.175644	210.982
2017	烟台市	37	3706	山东省	0.0653193	2.31771	11.5499	0.886322	0.847838	0.0157497	1.68277	0.879628	7662.6	476958	1	0.00163359	4.1837	1.8051	0.0055123	252.355
2018	烟台市	37	3706	山东省	0.0628835	2.31017	11.6103	0.904849	0.842106	0.0156917	1.64762	0.909287	8253.6	513745	1	0.00166667	4.4875	1.9425	0.0940686	247.29
2019	烟台市	37	3706	山东省	0.0596811	2.26115	11.5838	1.22994	0.768736	0.0168053	1.82967	0.942915	8765.19	545589	1	0.00186544	4.7977	2.1218	0.16766	256.894
2011	焦作市	41	4108	河南省	0.059016	2.02259	10.6167	0.336769	0.514575	0.0172668	1.01316	0.489298	232.21	57370.9	0	0.00062331	1.80051	0.8902	-0.710953	45.13
2012	焦作市	41	4108	河南省	0.0555127	1.99112	10.6926	0.365402	0.512942	0.0213554	1.08604	0.494069	331.66	81941.4	0	0.00065111	2.01362	1.0113	-0.748241	74.98
2013	焦作市	41	4108	河南省	0.0510913	1.94053	10.745	0.367695	0.531522	0.0222801	1.12742	0.372683	431.11	106512	0	0.00111534	2.2058	1.1367	-0.65619	115.81
2014	焦作市	41	4108	河南省	0.0486042	1.9154	10.8671	0.498058	0.548497	0.0196566	1.14856	0.506039	387.503	95738.2	0	0.00111202	2.3977	1.2518	-0.562181	113.96
2015	焦作市	41	4108	河南省	0.0420113	1.83521	10.9076	0.554384	0.532138	0.0187205	1.24011	0.382589	449.368	111023	0	0.0006476	2.5236	1.3751	-0.307398	131.95
2016	焦作市	41	4108	河南省	0.0422398	1.80971	10.9884	0.579116	0.57009	0.0166057	1.29678	0.387233	694.109	171490	1	0.00077748	2.6876	1.4851	0.214116	187
2017	焦作市	41	4108	河南省	0.0380767	1.8017	11.0693	0.624675	0.558504	0.0180674	1.31645	0.432661	1190.96	294244	1	0.00128686	2.922	1.6218	-0.218917	233.139
2018	焦作市	41	4108	河南省	0.0363525	1.78677	11.1024	0.666843	0.540982	0.0182593	1.34354	0.446001	759.066	187538	1	0.00107527	3.1499	1.7629	-0.0857768	229.829
2019	焦作市	41	4108	河南省	0.0334065	1.75266	11.2493	0.764223	0.525766	0.0162627	1.28561	0.464169	849.693	209929	1	0.00099196	3.3956	1.9374	0.252179	239.673
2011	玉林市	45	4509	广西壮族自治区	0.152983	3.1249	9.82558	0.758007	0.306401	0.039235	1.34119	0.175261	217.6	15950.1	0	0.00069148	1.959	0.6269	-1.23674	51.81
2012	玉林市	45	4509	广西壮族自治区	0.145005	3.05008	9.89455	0.809687	0.340358	0.0458676	1.43932	0.185837	214.018	15687.5	0	0.00063916	2.2171	0.7269	-1.16506	90.88
2013	玉林市	45	4509	广西壮族自治区	0.1354	2.9456	9.7466	0.812699	0.36474	0.0433435	1.5224	0.114466	210.436	15425	0	0.00061746	2.4366	0.8272	-1.26512	115.51
2014	玉林市	45	4509	广西壮族自治区	0.100548	2.51783	10.0768	0.847166	0.380112	0.0438313	1.5281	0.225779	188.298	13802.2	0	0.00062046	2.5984	1.032	-1.02557	101.6
2015	玉林市	45	4509	广西壮族自治区	0.0954115	2.46308	10.1442	0.867182	0.341798	0.0503064	1.58281	0.121639	244.621	17930.7	0	0.00047935	2.8089	1.1404	-0.928432	126.44
2016	玉林市	45	4509	广西壮族自治区	0.0889512	2.38944	10.2077	0.918224	0.330052	0.0525996	1.70615	0.149513	316.703	23214.3	1	0.00047619	3.0083	1.259	-0.883749	184.398
2017	玉林市	45	4509	广西壮族自治区	0.0862893	2.36515	10.2883	1.13894	0.300967	0.0513971	1.81301	0.150912	366.405	26857.5	1	0.00044383	3.2159	1.3597	-0.636986	230.172
2018	玉林市	45	4509	广西壮族自治区	0.0777253	2.26642	10.2295	1.40232	0.288422	0.0543175	2.14906	0.154702	451.298	33080.2	1	0.00043956	3.396	1.4984	0.488272	221.728
2019	玉林市	45	4509	广西壮族自治区	0.0727762	2.21024	10.2628	1.89152	0.265021	0.0552035	2.29941	0.162808	1878.12	137666	1	0.00044898	3.6133	1.6348	-0.297882	224.34
2011	玉溪市	53	5304	云南省	0.12817	2.80046	10.543	0.440279	0.553217	0.0254325	1.66699	0.258236	64.2388	7941.52	0	0.00051903	1.8527	0.66157	-0.683911	44.74
2012	玉溪市	53	5304	云南省	0.130113	2.8554	10.6698	0.446778	0.534608	0.0254554	1.63357	0.366435	76.8701	9503.06	0	0.00086281	2.1781	0.7628	-0.543963	84.63
2013	玉溪市	53	5304	云南省	0.122083	2.77042	10.845	0.489221	0.517553	0.0281816	1.66853	0.26226	89.5013	11064.6	0	0.00119914	2.4726	0.8925	-0.615944	111.09
2014	玉溪市	53	5304	云南省	0.117593	2.7307	10.83	0.503103	0.547912	0.0272185	1.66516	0.367496	100.466	12420.1	0	0.00080989	2.7223	0.996925	-0.424574	111.02
2015	玉溪市	53	5304	云南省	0.113261	2.69937	10.8745	0.588225	0.558967	0.0295766	1.74248	0.296965	98.9137	12228.2	1	0.00076401	2.9631	1.0977	-0.280137	127.57
2016	玉溪市	53	5304	云南省	0.110193	2.68859	10.9221	0.717266	0.660673	0.0319117	1.84405	0.335137	122.214	15108.8	1	0.00073733	3.2177	1.1968	-0.297409	186.548
2017	玉溪市	53	5304	云南省	0.106612	2.67136	10.9939	0.736218	0.523499	0.0341502	1.91943	0.343678	212.794	26306.7	1	0.00091743	3.488	1.3057	-0.970516	239.218
2018	玉溪市	53	5304	云南省	0.102707	2.63951	11.0452	0.753166	0.512896	0.0294838	2.00257	0.348951	124.475	15388.2	1	0.00090909	3.765	1.4264	-0.241592	227.115
2019	玉溪市	53	5304	云南省	0.0979797	2.59368	11.3104	1.07388	0.455084	0.025024	1.69096	0.364517	177.891	21991.8	1	0.00090498	4.077	1.5719	-0.294571	228.415
2011	珠海市	44	4404	广东省	0.0263446	2.42294	11.4053	0.790112	0.75329	0.0224581	3.28715	2.64099	1815.74	133948	0	0.0109108	2.87307	1.18578	1.29685	70.74
2012	珠海市	44	4404	广东省	0.0270139	2.46119	11.4666	0.886694	0.766248	0.0291655	3.2359	3.15072	1992.25	146969	0	0.0112888	3.29782	1.33993	1.38429	107.48
2013	珠海市	44	4404	广东省	0.0264592	2.4347	11.935	0.907186	0.770536	0.0307272	3.52769	2.79443	2168.75	159990	0	0.0164498	3.6375	1.49402	3.74427	154.35
2014	珠海市	44	4404	广东省	0.0160898	1.91833	11.666	0.942311	0.813013	0.0262888	3.74725	3.20431	3693.59	272478	0	0.0183729	3.52873	1.83948	3.10345	142.3
2015	珠海市	44	4404	广东省	0.0147905	1.86844	11.7337	0.966016	0.694411	0.0261064	3.9529	2.70231	2779.22	205024	0	0.0192273	3.8322	2.05102	4.21007	167.16
2016	珠海市	44	4404	广东省	0.0137332	1.85839	11.8097	1.02144	0.700858	0.025717	4.31405	2.69295	3154.88	232737	0	0.0201754	4.25374	2.28894	4.976	213.94
2017	珠海市	44	4404	广东省	0.0155757	1.99292	11.9544	1.00805	0.636537	0.0277442	4.18903	3.24516	3280.9	242034	0	0.0242735	4.68264	2.34964	6.2562	280.322
2018	珠海市	44	4404	广东省	0.0135884	1.93572	11.9794	0.997967	0.578966	0.0262156	4.21997	3.29977	4999.56	368820	0	0.020813	5.0713	2.61985	6.44881	274.391
2019	珠海市	44	4404	广东省	0.0121555	1.89958	12.0756	1.21016	0.55947	0.0303283	4.35601	2.91146	3570.09	263367	0	0.0225385	5.52193	2.90693	8.57049	282.613
2011	白银市	62	6204	甘肃省	0.231041	4.18514	9.93595	0.546578	0.202772	0.0450662	1.64631	0.228786			0	0.00055586	1.59599	0.381348	-1.09363	32.43
2012	白银市	62	6204	甘肃省	0.224216	4.12079	10.1375	0.549468	0.213495	0.0536841	1.71858	0.365903			0	0.00056306	1.85327	0.449736	-0.791244	72.13
2013	白银市	62	6204	甘肃省	0.182213	3.5563	10.1726	0.619806	0.204783	0.0475221	1.84316	0.237066			0	0.00079365	1.82797	0.51401	-0.780945	101.77
2014	白银市	62	6204	甘肃省	0.172889	3.4709	10.1725	0.733532	0.226176	0.0494339	2.20328	0.360811			0	0.00073239	2.00528	0.57774	-0.675459	95.86
2015	白银市	62	6204	甘肃省	0.15912	3.31748	10.1429	0.931813	0.194799	0.0598782	2.63419	0.242615			0	0.00066927	2.3438	0.7065	-0.610587	115.2
2016	白银市	62	6204	甘肃省	0.156576	3.32057	10.1586	1.13481	0.178657	0.0658621	2.86207	0.243832			0	0.00043956	2.5313	0.762311	-0.368633	171.524
2017	白银市	62	6204	甘肃省	0.153808	3.32369	10.1716	1.09941	0.186948	0.0656667	2.94973	0.24716			0	0.0006044	2.7465	0.82634	-0.229168	215.281
2018	白银市	62	6204	甘肃省	0.146475	3.25384	10.2936	1.06991	0.191504	0.061294	2.72369	0.248402			0	0.00049451	2.947	0.905701	0.69674	195.587
2019	白银市	62	6204	甘肃省	0.14132	3.20042	10.2396	1.20887	0.163613	0.0721911	3.0334	0.288439			0	0.00060773	3.1769	0.99265	1.65697	203.798
2011	百色市	45	4510	广西壮族自治区	0.257486	4.29023	9.84517	0.484126	0.242878	0.0498333	1.56738	0.224527	104.606	9593.87	0	0.00088542	1.7384	0.4052	-1.19666	41.85
2012	百色市	45	4510	广西壮族自治区	0.241597	4.0974	9.97762	0.492341	0.263346	0.067599	1.57824	0.181915	106.205	9740.48	0	0.00071026	1.9561	0.4774	-1.10666	71.71
2013	百色市	45	4510	广西壮族自治区	0.230466	3.96709	9.87873	0.513659	0.283572	0.0588568	1.69143	0.139302	107.803	9887.09	0	0.00039024	2.1458	0.5409	-1.15976	100.81
2014	百色市	45	4510	广西壮族自治区	0.152164	3.04272	10.1584	0.549457	0.271553	0.0542796	1.69284	0.218873	101.939	9349.31	0	0.00036425	2.3359	0.7677	-0.926915	111.95
2015	百色市	45	4510	广西壮族自治区	0.144938	2.96273	10.217	0.58517	0.234679	0.0613692	1.69303	0.154586	122.013	11190.4	0	0.00036355	2.5041	0.8452	-0.869987	131.13
2016	百色市	45	4510	广西壮族自治区	0.137402	2.87965	10.3379	0.567173	0.232979	0.0592954	1.72918	0.158719	140.674	12901.8	0	0.00043373	2.6919	0.9348	-0.773681	178.373
2017	百色市	45	4510	广西壮族自治区	0.135634	2.86363	10.5315	0.652257	0.217263	0.0514619	1.58478	0.19462	162.953	14945.1	0	0.00059952	2.9126	1.0171	-0.536178	226.744
2018	百色市	45	4510	广西壮族自治区	0.126459	2.76123	10.3788	0.742063	0.215188	0.0602	1.94312	0.181541	208.07	19083	0	0.00033413	3.0611	1.1086	-0.332018	214.911
2019	百色市	45	4510	广西壮族自治区	0.119956	2.68831	10.4398	0.991834	0.196373	0.0643695	1.99444	0.226981	283.216	25975	0	0.00056872	3.2784	1.2195	-0.122229	215.071
2011	益阳市	43	4309	湖南省	0.10712	2.55856	9.92798	0.802817	0.236978	0.0275485	1.22992	0.18408	37.1305	6320.43	0	0.00075377	1.7328	0.677255	-1.21695	66.12
2012	益阳市	43	4309	湖南省	0.100215	2.48372	10.0678	0.779804	0.254677	0.0330905	1.2716	0.361173	48.7153	8292.43	0	0.00068707	1.97649	0.795776	-1.08042	109.57
2013	益阳市	43	4309	湖南省	0.0483406	1.86869	10.0604	0.795465	0.259473	0.0314988	1.35914	0.182077	60.3002	10264.4	0	0.00068621	1.8928	1.0129	-1.08034	138.51
2014	益阳市	43	4309	湖南省	0.0450173	1.83015	10.261	0.851238	0.251192	0.030385	1.36114	0.394926	75.0015	12766.9	0	0.00070613	2.0688	1.1304	-0.957609	129.89
2015	益阳市	43	4309	湖南省	0.0445622	1.8285	10.3345	0.933982	0.249377	0.0326963	1.45993	0.24334	84.2034	14333.3	0	0.0006639	2.2571	1.2344	-0.909918	155.08
2016	益阳市	43	4309	湖南省	0.0454236	1.84444	10.4274	1.05634	0.219176	0.033622	1.59609	0.236782	85.8921	14620.7	1	0.00062112	2.4745	1.3416	-0.749642	204.198
2017	益阳市	43	4309	湖南省	0.0451436	1.85037	10.5049	1.16372	0.208161	0.0343368	1.70533	0.242665	105.85	18018	1	0.00062241	2.6934	1.4556	-0.562379	248.246
2018	益阳市	43	4309	湖南省	0.0435728	1.83707	10.5951	1.25893	0.199679	0.0325652	1.70286	0.247869	134.624	22916	1	0.00062762	2.91233	1.58531	-0.338506	229.886
2019	益阳市	43	4309	湖南省	0.0421749	1.82529	10.611	0.980986	0.195668	0.0320076	1.84685	0.281608	181.926	30967.9	1	0.00067368	3.15696	1.72957	-0.24982	235.46
2011	盐城市	32	3209	江苏省	0.0432618	1.84702	10.5512	0.802461	0.660664	0.0281656	1.39962	0.324536	4167.62	283021	0	0.00067204	1.9414	1.0511	-0.759872	77.74
2012	盐城市	32	3209	江苏省	0.0421314	1.84409	10.673	0.808515	0.660606	0.0300001	1.45217	0.56833	3984.55	270589	0	0.0006816	2.1941	1.1898	-0.725759	123.84
2013	盐城市	32	3209	江苏省	0.0389008	1.80748	10.6496	0.825367	0.660107	0.0301138	1.54677	0.3538	3801.49	258157	0	0.00102053	2.4119	1.3344	-0.793839	159.54
2014	盐城市	32	3209	江苏省	0.03728	1.79367	10.8802	0.87734	0.693002	0.0271024	1.63226	0.563152	3494.75	237326	0	0.00082305	2.5854	1.4414	-0.578642	141.6
2015	盐城市	32	3209	江苏省	0.0362287	1.7907	10.9733	0.921594	0.639815	0.0302362	1.75893	0.376891	4216.94	286370	0	0.00080889	2.82	1.5748	-0.502911	172.31
2016	盐城市	32	3209	江苏省	0.0344565	1.77591	11.0553	0.971652	0.568483	0.0283561	1.95678	0.38425	4489.27	304863	0	0.00078408	3.0496	1.7172	-0.228745	221.16
2017	盐城市	32	3209	江苏省	0.0332921	1.76981	11.151	0.996219	0.481128	0.026519	2.01725	0.345942	7964.09	540837	0	0.00091787	3.3115	1.8711	0.0199976	263.429
2018	盐城市	32	3209	江苏省	0.032219	1.76333	11.2383	1.01689	0.453528	0.0252632	2.01656	0.404769	10067	683642	0	0.00111515	3.5896	2.0357	0.200169	252.039
2019	盐城市	32	3209	江苏省	0.030555	1.74391	11.2791	1.14306	0.436457	0.0255858	2.26399	0.403495	10496.9	712838	0	0.00121507	3.8816	2.2258	0.439789	259.028
2011	眉山市	51	5114	四川省	0.0922603	2.37153	10.0342	0.453965	0.28654	0.0245633	1.64267	0.316731			0	0.00074307	1.7038	0.71844	-1.01206	64.66
2012	眉山市	51	5114	四川省	0.0946609	2.39995	10.1723	0.442035	0.340629	0.0337506	1.75267	0.339822			0	0.00042784	1.9766	0.8236	-0.887455	105.31
2013	眉山市	51	5114	四川省	0.0897457	2.34687	10.1037	0.456408	0.368389	0.0355314	1.91664	0.238551			0	0.00059744	2.1901	0.9332	-0.966067	119.75
2014	眉山市	51	5114	四川省	0.0864403	2.31333	10.3629	0.487719	0.413269	0.0314777	1.99149	0.343465			0	0.00056721	2.4135	1.0433	-0.64817	120.88
2015	眉山市	51	5114	四川省	0.0652249	2.06927	10.4452	0.505166	0.40142	0.0334246	2.05449	0.188381			0	0.00059812	2.63948	1.27556	-0.662481	141.78
2016	眉山市	51	5114	四川省	0.0639928	2.05892	10.5248	0.61477	0.418041	0.0338744	2.16387	0.202098			0	0.00057143	2.8691	1.3935	-0.152645	192.089
2017	眉山市	51	5114	四川省	0.0626372	2.04762	10.5867	0.767443	0.412799	0.0344855	2.38767	0.247124			0	0.00054598	3.113	1.5203	0.518891	241.601
2018	眉山市	51	5114	四川省	0.0610075	2.03447	10.6491	0.929089	0.438582	0.0291775	2.4921	0.260577			0	0.00052174	3.3697	1.6563	0.939614	225.512
2019	眉山市	51	5114	四川省	0.0593341	2.0214	10.74	1.24031	0.427144	0.0303857	2.59431	0.329994			0	0.00061224	3.6743	1.8177	0.37462	237.465
2011	福州市	35	3501	福建省	0.0805258	2.57747	10.8619	0.99345	0.880911	0.0191047	3.39025	0.533098	9370.43	373249	0	0.00254748	2.605	1.01068	0.0178736	69.58
2012	福州市	35	3501	福建省	0.0768178	2.55821	10.9734	1.0088	0.930078	0.0227071	3.41822	0.8994	13114	522367	0	0.00223823	2.9399	1.1492	0.24732	119.87
2013	福州市	35	3501	福建省	0.0716687	2.49923	11.1764	1.00439	0.85038	0.0231086	3.65716	0.635128	16857.7	671485	0	0.00260909	3.2265	1.291	0.631244	162.26
2014	福州市	35	3501	福建省	0.0604553	2.31591	11.1562	1.02088	0.888767	0.0233397	3.77196	0.832055	21203.7	844599	1	0.00262608	3.24509	1.40121	0.795628	150.79
2015	福州市	35	3501	福建省	0.0586159	2.30099	11.2287	1.11606	0.772058	0.0240606	3.82943	0.657048	19856.3	790930	1	0.0041679	3.4982	1.5203	0.804324	179.81
2016	福州市	35	3501	福建省	0.0579631	2.31451	11.3175	1.20239	0.721643	0.0246998	3.9049	0.679796	19549.2	778697	1	0.00392387	3.7833	1.6346	0.963962	227.82
2017	福州市	35	3501	福建省	0.0554449	2.29348	11.4311	1.25478	0.675463	0.0221674	3.76494	0.713861	22922.9	913080	1	0.00589855	4.0973	1.7865	1.18817	287.072
2018	福州市	35	3501	福建省	0.0539633	2.28936	11.5331	1.29713	0.73574	0.0211178	3.65858	0.727817	26438.6	1053118	1	0.00769341	4.4457	1.9419	1.59146	279.216
2019	福州市	35	3501	福建省	0.0517195	2.24765	11.7026	1.31429	0.703415	0.0193744	3.46091	0.722772	32045.6	1276461	1	0.0067847	4.792	2.132	1.69424	286.539
2011	绍兴市	33	3306	浙江省	0.0568675	2.09779	11.2361	0.722616	0.946242	0.0168446	2.99317	0.878226	8003.9	414085	0	0.00104664	3.3273	1.5861	0.254385	87.27
2012	绍兴市	33	3306	浙江省	0.0552526	2.08466	11.3262	0.767827	0.953529	0.018403	2.9502	1.00954	9623.56	497878	0	0.00124886	3.6911	1.7706	0.528792	143.19
2013	绍兴市	33	3306	浙江省	0.0399071	1.85699	11.4049	0.794567	0.93901	0.0177862	2.97767	1.11899	11243.2	581672	0	0.0010877	3.9567	2.1307	0.647836	181.81
2014	绍兴市	33	3306	浙江省	0.0377194	1.83385	11.3637	0.839468	0.915792	0.0182689	2.90154	2.13566	12003.4	621002	0	0.0011528	4.3167	2.3539	0.456412	175.2
2015	绍兴市	33	3306	浙江省	0.0362946	1.82264	11.4076	0.893954	0.861138	0.0209437	2.859	1.21091	12220.5	632232	0	0.00108328	4.6747	2.5648	0.491184	195.18
2016	绍兴市	33	3306	浙江省	0.0349805	1.81319	11.4742	0.910343	0.855743	0.0202787	2.79273	1.14399	13068.3	676092	0	0.00105856	5.0305	2.7744	0.717677	229.318
2017	绍兴市	33	3306	浙江省	0.033102	1.79503	11.5287	0.956435	0.918118	0.0196029	2.82262	1.20189	14289.5	739272	0	0.00109865	5.4445	3.0331	0.962678	277.599
2018	绍兴市	33	3306	浙江省	0.0317275	1.78412	11.5885	0.998756	0.900642	0.0222044	2.89747	1.23088	15801.8	817512	0	0.00098434	5.9049	3.3097	0.81503	274.293
2019	绍兴市	33	3306	浙江省	0.0297037	1.77007	11.6489	1.01106	0.824457	0.022744	3.10252	1.31726	17136.4	886556	0	0.00089286	6.3935	3.612	0.716812	285.498
2011	绵阳市	51	5107	四川省	0.102244	2.50578	10.1564	0.605593	0.307368	0.0262393	2.44017	0.40313	107.552	31371.7	0	0.00077405	1.7998	0.71826	-0.740136	59.69
2012	绵阳市	51	5107	四川省	0.102851	2.52715	10.2057	0.596187	0.320889	0.0327486	2.38641	0.441422	155.054	45227.2	0	0.00073475	2.0755	0.82128	-0.614777	94.87
2013	绵阳市	51	5107	四川省	0.0991638	2.49541	10.1887	0.626703	0.311307	0.0300377	2.51735	0.345062	202.555	59082.8	0	0.00102489	2.31	0.9257	-0.645455	138.68
2014	绵阳市	51	5107	四川省	0.0946987	2.4541	10.421	0.654307	0.34533	0.028675	2.54462	0.48652	190.129	55458.1	0	0.00131363	2.5341	1.0326	-0.49512	133.01
2015	绵阳市	51	5107	四川省	0.0887104	2.39408	10.4844	0.676762	0.342284	0.0315142	2.597	0.379568	268.483	78313	1	0.00146226	2.71704	1.1349	-0.38524	149.66
2016	绵阳市	51	5107	四川省	0.0706828	2.17765	10.5506	0.769536	0.321227	0.0303955	2.64919	0.404032	336.443	98136.1	1	0.00157798	2.9407	1.3504	-0.0820281	196.169
2017	绵阳市	51	5107	四川省	0.0680529	2.15713	10.6693	0.967798	0.302928	0.0294228	2.62838	0.422366	424.091	123702	1	0.00157116	3.1822	1.4752	0.112565	261.194
2018	绵阳市	51	5107	四川省	0.0654331	2.1372	10.7693	1.15468	0.30514	0.0268602	2.61133	0.439065	494.266	144171	1	0.00167598	3.4411	1.6101	0.254671	240.379
2019	绵阳市	51	5107	四川省	0.0623394	2.11187	10.9799	1.21806	0.289235	0.0231221	2.42786	0.463503	554.653	161785	1	0.00074906	3.7454	1.7735	0.288041	244.542
2011	聊城市	37	3715	山东省	0.085668	2.66959	10.4033	0.541122	0.556656	0.021692	1.25309	0.382947	161.783	21285	0	0.00043268	2.06492	0.7735	-1.00384	52.91
2012	聊城市	37	3715	山东省	0.110255	2.66963	10.5071	0.592291	0.481517	0.0255851	1.35923	0.395129	187.023	24605.7	0	0.00045053	2.3685	0.8872	-0.953636	95.81
2013	聊城市	37	3715	山东省	0.108937	2.58723	10.5856	0.650309	0.524882	0.0225216	1.41408	0.280133	212.262	27926.3	0	0.00068792	2.6087	1.0083	-0.90004	130.97
2014	聊城市	37	3715	山东省	0.102603	2.5269	10.6568	0.695141	0.54621	0.0206604	1.56758	0.806791	234.615	30867.2	0	0.0005787	2.83821	1.1232	-0.898854	103.33
2015	聊城市	37	3715	山东省	0.0624865	2.05194	10.7087	0.725475	0.507248	0.0234011	1.65849	0.269493	244.621	32183.6	0	0.00055087	2.157	1.0512	-0.748259	127.46
2016	聊城市	37	3715	山东省	0.0608194	2.04416	10.7711	0.782134	0.528295	0.0238928	1.78896	0.274118	282.035	37106	0	0.00054226	2.32768	1.1387	-0.566671	184.866
2017	聊城市	37	3715	山东省	0.0589368	2.0323	10.8159	0.810281	0.490046	0.0261085	1.84985	0.28021	432.903	56955	0	0.00051887	2.5231	1.2415	-0.698773	226.774
2018	聊城市	37	3715	山东省	0.0573049	2.02164	10.8577	0.836016	0.474747	0.0251957	1.88265	0.285271	459.956	60514.2	0	0.0005296	2.7276	1.3492	-0.350697	213.16
2019	聊城市	37	3715	山东省	0.0530388	1.97185	10.5221	1.40728	0.460405	0.0378561	2.87641	0.290592	541.898	71294.9	0	0.00044961	2.9215	1.4816	-0.268605	223.523
2011	肇庆市	44	4412	广东省	0.0687176	2.11229	10.4235	0.869644	0.587421	0.0264475	1.47347	0.454634	191.308	38261.5	0	0.00082411	1.90396	0.901375	-0.381716	61.78
2012	肇庆市	44	4412	广东省	0.0675254	2.09867	10.515	0.828272	0.588186	0.0285986	1.50505	1.17288	312.034	62406.7	0	0.00189562	2.17544	1.03658	0.0432321	98.18
2013	肇庆市	44	4412	广东省	0.0632964	2.05203	10.5612	0.766841	0.602651	0.0292261	1.5938	0.403509	432.76	86551.9	0	0.00095638	2.39298	1.16615	0.456692	133.58
2014	肇庆市	44	4412	广东省	0.0363673	1.7185	10.7319	0.704659	0.575611	0.0299993	1.54562	1.21484	512.786	102557	0	0.00094951	2.17258	1.26423	0.788849	122.4
2015	肇庆市	44	4412	广东省	0.0347094	1.6983	10.7928	0.69823	0.535513	0.0280326	1.55661	0.415639	598.665	119733	0	0.00094037	2.37463	1.39824	2.29038	142.64
2016	肇庆市	44	4412	广东省	0.0357841	1.71401	10.8431	0.767932	0.369528	0.0270469	1.58649	0.431604	390.223	78044.5	0	0.00097506	2.59072	1.5115	-0.368916	193.597
2017	肇庆市	44	4412	广东省	0.0362006	1.72095	10.8486	1.04102	0.349818	0.0277038	1.76951	0.430761	183.444	36688.7	0	0.00089888	2.82761	1.64305	1.45478	245.183
2018	肇庆市	44	4412	广东省	0.0369844	1.73373	10.8831	1.39341	0.335877	0.0288663	1.94974	0.472083	803.42	160684	0	0.00084821	3.06796	1.76957	2.04466	238.719
2019	肇庆市	44	4412	广东省	0.036576	1.73075	10.8956	1.01288	0.324782	0.0316847	2.12208	0.402879	992.859	198572	0	0.00084071	3.32598	1.92169	2.08588	249.013
2011	自贡市	51	5103	四川省	0.0949241	2.42429	10.2785	0.485622	0.274776	0.0180317	1.256	0.37012	1247.06	82379.7	0	0.00067361	1.6852	0.69513	-1.05892	72.14
2012	自贡市	51	5103	四川省	0.0955209	2.44469	10.3978	0.465062	0.256129	0.0250955	1.348	0.314023	1298.87	85802.6	0	0.00250153	1.9447	0.79548	-0.912146	110.6
2013	自贡市	51	5103	四川省	0.0909655	2.39806	10.3206	0.473649	0.27393	0.0227484	1.42202	0.338256	1350.69	89225.6	0	0.00094196	2.1489	0.8961	-1.00291	144.47
2014	自贡市	51	5103	四川省	0.0872136	2.36134	10.575	0.495866	0.287887	0.0216167	1.48687	0.497169	1227.29	81073.8	0	0.00106093	2.3552	0.9974	-0.739706	143.69
2015	自贡市	51	5103	四川省	0.0713415	2.17292	10.6322	0.527873	0.25858	0.0263691	1.69469	0.241713	1723.12	113828	0	0.00112565	2.62668	1.20883	-0.775934	154.49
2016	自贡市	51	5103	四川省	0.0693117	2.15699	10.7028	0.546229	0.27155	0.0242901	1.80825	0.252792	2104.78	139040	0	0.00094801	2.8455	1.3192	-0.556638	199.529
2017	自贡市	51	5103	四川省	0.0680987	2.15688	10.7403	0.725429	0.238776	0.0277142	1.94323	0.271284	2869.77	189575	0	0.00095092	3.1016	1.438	-0.261824	249.016
2018	自贡市	51	5103	四川省	0.0656563	2.14103	10.7858	0.920164	0.249346	0.0272064	1.93299	0.308089	3373.71	222865	0	0.00089783	3.3597	1.5692	-0.239476	232.349
2019	自贡市	51	5103	四川省	0.0629375	2.1197	10.7976	1.14086	0.263335	0.0299281	2.28775	0.263461	2782.83	183832	0	0.00056075	3.6622	1.7277	-0.0803301	239.482
2011	舟山市	33	3309	浙江省	0.0363387	1.83622	11.2868	0.995573	0.51643	0.0210594	3.20623	0.863933			0	0.00247678	3.0496	1.6608	0.694552	70.67
2012	舟山市	33	3309	浙江省	0.035821	1.8399	11.3838	1.01114	0.551224	0.0250111	3.03281	1.13006			0	0.00236869	3.4224	1.8601	0.845824	128.51
2013	舟山市	33	3309	浙江省	0.0312628	1.76623	11.4717	1.02918	0.487963	0.024652	2.98074	0.99775			0	0.00236626	3.7799	2.1401	1.01669	177.41
2014	舟山市	33	3309	浙江省	0.0296662	1.74351	11.3935	1.14992	0.536798	0.0242394	2.97337	1.94705			0	0.0116016	4.1466	2.3783	2.3808	167.85
2015	舟山市	33	3309	浙江省	0.028612	1.73127	11.4628	1.18376	0.470357	0.0240972	2.8848	1.1677			0	0.0110883	4.4845	2.5903	2.49374	186.96
2016	舟山市	33	3309	浙江省	0.0271184	1.71058	11.5849	1.1852	0.480259	0.0235024	2.65215	1.23362			0	0.0112371	4.8423	2.8308	0.712613	230.564
2017	舟山市	33	3309	浙江省	0.0266071	1.70556	11.5606	1.43884	0.48632	0.027194	2.98198	1.28857			0	0.00247423	5.2516	3.0791	0.894935	280.777
2018	舟山市	33	3309	浙江省	0.0248522	1.67461	11.6306	1.74086	0.473352	0.0261357	3.03072	1.41467			0	0.00247423	5.6622	3.3812	0.905843	282.144
2019	舟山市	33	3309	浙江省	0.0243967	1.67135	11.6681	1.57646	0.478907	0.0262679	3.3872	1.35951			0	0.00257732	6.1479	3.6784	0.967981	288.153
2011	芜湖市	34	3402	安徽省	0.0868165	2.49732	10.6712	0.419791	0.587673	0.0215076	1.83979	0.346916	664.486	87742.4	0	0.00057173	2.10107	0.84133	-0.91907	64.34
2012	芜湖市	34	3402	安徽省	0.0818747	2.45818	10.7943	0.422803	0.606165	0.0240591	1.89511	0.372641	835.888	110375	0	0.00062435	2.37841	0.967549	-0.791206	119.56
2013	芜湖市	34	3402	安徽省	0.0759996	2.39586	10.9066	0.419691	0.669495	0.0241695	1.92138	0.387817	1007.29	133008	0	0.00080729	2.62642	1.09623	-0.635971	159.44
2014	芜湖市	34	3402	安徽省	0.0412691	1.87485	11.0672	0.484744	0.673172	0.0220374	1.90952	0.735317	1348.57	178072	1	0.00091027	2.7384	1.4606	-0.415843	156.26
2015	芜湖市	34	3402	安徽省	0.0397235	1.86457	11.1212	0.663053	0.669252	0.0235016	2.05111	0.428744	1537.24	202985	1	0.00098804	2.9766	1.5964	-0.0886306	173.65
2016	芜湖市	34	3402	安徽省	0.0387973	1.86716	11.208	0.701786	0.729573	0.0216755	2.12526	0.501691	1742.8	230129	1	0.00095855	3.2315	1.7307	0.229161	214.6
2017	芜湖市	34	3402	安徽省	0.0376382	1.86803	11.2955	0.774539	0.671768	0.0246908	2.15879	0.519113	2066.63	272890	1	0.00103093	3.5175	1.883	0.379059	274.112
2018	芜湖市	34	3402	安徽省	0.0367651	1.85951	11.3861	0.838827	0.69603	0.0226908	2.16563	0.570674	2198.2	290262	1	0.00141753	3.8397	2.0649	0.539562	269.886
2019	芜湖市	34	3402	安徽省	0.0355115	1.84937	11.4737	0.976112	0.640412	0.0215794	2.17716	0.56047	2931.75	387124	1	0.0014653	4.2064	2.2745	0.646514	295.536
2011	苏州市	32	3205	江苏省	0.0392208	2.00958	11.534	0.769023	1.098	0.0141147	2.52447	1.72116	3929.73	727561	0	0.00189062	3.4617	1.7226	0.738673	82.84
2012	苏州市	32	3205	江苏省	0.038304	2.0148	11.6442	0.817292	1.08161	0.0150436	2.605	2.49203	4560.49	844343	0	0.00218571	3.9079	1.9396	1.12349	128.81
2013	苏州市	32	3205	江苏省	0.0358149	1.98109	12.2012	0.868896	1.09759	0.0150643	2.73	1.8585	5191.26	961125	0	0.00692993	4.2748	2.1578	3.40735	176.05
2014	苏州市	32	3205	江苏省	0.0349156	1.9812	11.7747	0.96686	1.10652	0.0148283	2.81058	2.28279	9058.26	1677073	1	0.00681369	4.6677	2.356	1.54444	168.24
2015	苏州市	32	3205	江苏省	0.033344	1.9699	11.8256	1.02821	1.02199	0.0158962	2.95498	2.11621	6064.54	1122806	1	0.0064006	5.039	2.558	1.90486	184.61
2016	苏州市	32	3205	江苏省	0.0323452	1.96241	11.8883	1.0959	1.06983	0.0169511	3.0881	2.38096	6544.77	1211718	1	0.00575037	5.4341	2.7691	2.53774	226.152
2017	苏州市	32	3205	江苏省	0.0319743	1.9617	11.9808	1.07495	1.07713	0.0172965	2.91314	2.48396	9633.82	1783634	1	0.00605839	5.8806	2.9977	3.1458	275.034
2018	苏州市	32	3205	江苏省	0.0315415	1.95808	12.0655	1.05788	1.08567	0.0168277	2.96313	2.49269	12322.6	2281441	1	0.0058967	6.3481	3.242	3.63316	271.971
2019	苏州市	32	3205	江苏省	0.0302246	1.95235	12.0961	1.08533	1.03753	0.0181528	3.21111	2.60956	11921.9	2207255	1	0.00729313	6.8629	3.5152	4.68833	284.668
2011	茂名市	44	4409	广东省	0.0567082	1.96798	10.3026	1.04684	0.408676	0.0262756	0.933097	0.202657	555.836	29117.9	0	0.0005171	1.61134	0.818779	-1.16167	60.07
2012	茂名市	44	4409	广东省	0.0508721	1.89713	10.3945	1.01643	0.406322	0.0261767	0.964643	1.07842	695.891	36454.8	0	0.00052973	1.80341	0.950602	-1.04798	91.52
2013	茂名市	44	4409	广东省	0.0488252	1.87185	10.2576	1.00024	0.413358	0.0273748	1.02034	0.453196	835.946	43791.7	0	0.00051772	2.00359	1.07038	-1.06993	117.94
2014	茂名市	44	4409	广东省	0.0303997	1.6402	10.5701	1.03615	0.381306	0.031821	1.07075	1.12021	871.232	45640.2	0	0.00053595	1.95405	1.19135	-0.676101	103.93
2015	茂名市	44	4409	广东省	0.0288027	1.61803	10.6047	1.04415	0.335153	0.0362537	1.15843	0.191608	1368.82	71706.9	0	0.00052625	2.13968	1.3224	-0.408869	127.67
2016	茂名市	44	4409	广东省	0.0279639	1.60625	10.6738	1.07895	0.347182	0.038782	1.22226	0.221641	2261.52	118472	0	0.00051768	2.33226	1.45199	-0.754178	184.908
2017	茂名市	44	4409	广东省	0.0284769	1.61294	10.7604	1.14433	0.340745	0.0400009	1.23921	0.225765	1873.15	98126.5	0	0.00054931	2.53154	1.56952	-0.481064	235.478
2018	茂名市	44	4409	广东省	0.0277029	1.60249	10.8078	1.20304	0.321475	0.0400619	1.30794	0.223833	2163.49	113336	0	0.0005824	2.71634	1.69508	-0.335254	227.243
2019	茂名市	44	4409	广东省	0.0268039	1.59098	10.8419	1.37439	0.30536	0.0383473	1.41147	0.197837	2820.55	147757	0	0.0007371	2.94049	1.84822	0.0046997	235.644
2011	荆州市	42	4210	湖北省	0.0546207	1.95029	9.814	0.733209	0.224802	0.0269399	1.6956	0.262087			0	0.00062131	1.4947	0.7664	-1.01618	69.19
2012	荆州市	42	4210	湖北省	0.0653451	2.09082	9.94808	0.728542	0.250241	0.0335282	1.7603	0.261196			0	0.00087481	1.8211	0.871	-0.889541	114.35
2013	荆州市	42	4210	湖北省	0.0487851	1.88778	9.91324	0.703986	0.281147	0.0276919	1.90354	0.279842			0	0.00090621	1.8706	0.9909	-0.93292	155.26
2014	荆州市	42	4210	湖北省	0.0610619	2.05386	10.1571	0.718518	0.319109	0.0297873	1.97335	0.496017			0	0.00084887	2.593	1.2625	-0.775863	146.9
2015	荆州市	42	4210	湖北省	0.0446241	1.84892	10.2355	0.78032	0.401762	0.0282626	2.07777	0.405164			0	0.00086048	2.5382	1.3728	-0.619001	162.61
2016	荆州市	42	4210	湖北省	0.0461659	1.88115	10.3191	0.825088	0.300097	0.0365732	2.15969	0.325391			0	0.00091473	2.7666	1.4707	-0.519733	210.332
2017	荆州市	42	4210	湖北省	0.0451095	1.87777	10.4275	0.836878	0.301979	0.0347161	2.23014	0.337642			0	0.00090062	2.9973	1.5962	-0.433497	260.545
2018	荆州市	42	4210	湖北省	0.0449269	1.88382	10.5253	0.846436	0.310065	0.0320974	2.2805	0.35452			0	0.00060748	3.259	1.73	-0.23823	257.34
2019	荆州市	42	4210	湖北省	0.0457527	1.9007	10.7166	1.22959	0.284791	0.0268967	2.10568	0.367983			0	0.00067293	3.591	1.8893	-0.0622597	261.948
2011	荆门市	42	4208	湖北省	0.0482746	1.8824	10.3971	0.569685	0.314236	0.0186203	1.2208	0.480207	221.008	36708.7	0	0.00172643	1.5526	0.8248	-1.05906	64.14
2012	荆门市	42	4208	湖北省	0.0636449	2.09098	10.5361	0.543037	0.356444	0.0210745	1.31803	0.49477	255.687	42468.8	0	0.00168818	1.9628	0.9387	-0.920192	114.23
2013	荆门市	42	4208	湖北省	0.0459911	1.86717	10.5955	0.55285	0.376865	0.0180918	1.39835	0.70688	290.366	48228.8	0	0.00192308	1.982	1.0615	-0.826735	137.03
2014	荆门市	42	4208	湖北省	0.0525516	1.96558	10.7228	0.574662	0.390164	0.0191899	1.45756	0.88751	391.364	65004.3	0	0.00193012	2.6498	1.3481	-0.738177	137.2
2015	荆门市	42	4208	湖北省	0.0409784	1.81646	10.779	0.627593	0.356034	0.0215201	1.60211	0.356551	375.671	62397.8	0	0.0019019	2.6731	1.4716	-0.621296	151.12
2016	荆门市	42	4208	湖北省	0.0410046	1.82911	10.868	0.656521	0.371734	0.0204846	1.66495	0.364503	428.676	71201.8	0	0.00200669	2.892	1.5811	-0.532166	202.857
2017	荆门市	42	4208	湖北省	0.0396594	1.82426	10.97	0.690046	0.378339	0.0212169	1.72688	0.394074	513.316	85260.1	0	0.00205387	3.1317	1.7167	-0.398303	249.657
2018	荆门市	42	4208	湖北省	0.0372688	1.79905	11.0626	0.718089	0.392704	0.01864	1.68905	0.418515	541.197	89891	0	0.00221088	3.3779	1.8776	-0.0761508	243.076
2019	荆门市	42	4208	湖北省	0.0362138	1.79048	11.1592	0.862704	0.376184	0.0174924	1.67893	0.485084	812.69	134985	0	0.00212329	3.6805	2.0556	-0.0293829	250.342
2011	莆田市	35	3503	福建省	0.0871585	2.40936	10.5381	0.551996	0.670036	0.0279064	1.51283	0.286772	-3322.04	-73108	0	0.00070769	2.1843	0.90659	-0.493649	74.88
2012	莆田市	35	3503	福建省	0.0851278	2.39453	10.6679	0.56468	0.657519	0.0348825	1.62231	0.29409	2196.15	48330.5	0	0.00088442	2.469	1.0311	0.559629	107.32
2013	莆田市	35	3503	福建省	0.0798171	2.34767	10.6017	0.619342	0.658426	0.0319827	1.74645	0.265252	7714.34	169769	0	0.00090416	2.7233	1.16	0.181097	132.24
2014	莆田市	35	3503	福建省	0.0601671	2.09457	10.876	0.606239	0.698494	0.0317626	1.82922	0.354428	5216.71	114804	0	0.00094759	2.68708	1.28288	0.824417	113.96
2015	莆田市	35	3503	福建省	0.0600762	2.10863	10.966	0.622319	0.612544	0.0320421	1.85744	0.2704	9532.42	209779	1	0.00105048	2.9272	1.3882	1.19727	156.26
2016	莆田市	35	3503	福建省	0.0583203	2.10283	11.0558	0.659533	0.559299	0.0298891	1.8335	0.293169	12738.5	280336	1	0.00112392	3.1818	1.5131	1.24951	214.323
2017	莆田市	35	3503	福建省	0.0561567	2.09132	11.1608	0.73585	0.597814	0.027093	1.75458	0.313948	13299.9	292690	1	0.00136364	3.449	1.6492	1.92183	269.679
2018	莆田市	35	3503	福建省	0.0531917	2.06598	11.2558	0.801976	0.618308	0.0259973	1.62031	0.275837	13249.4	291579	1	0.0010084	3.7169	1.7991	1.19052	266.679
2019	莆田市	35	3503	福建省	0.0505929	2.0351	11.4002	0.793785	0.606797	0.0223836	1.53775	0.262398	5164.16	113648	1	0.00096685	4.0065	1.9687	2.82106	272.659
2011	萍乡市	36	3603	江西省	0.0599305	2.16867	10.4731	0.405405	0.537988	0.024712	1.09664	0.700031	263.114	27910.7	0	0.00105708	1.86463	0.859806	-0.917129	64.42
2012	萍乡市	36	3603	江西省	0.0555947	2.12582	10.5761	0.525658	0.551503	0.0284881	1.16572	0.707212	404.18	42874.7	0	0.00083595	2.12572	0.999951	-0.821172	118.1
2013	萍乡市	36	3603	江西省	0.0538171	2.11695	10.625	0.566397	0.571652	0.0299665	1.25321	0.474954	545.245	57838.7	0	0.00088083	2.3496	1.1099	-0.733382	147.84
2014	萍乡市	36	3603	江西省	0.0479169	2.03767	10.7335	0.581411	0.60171	0.0271607	1.31023	0.684783	630.928	66927.8	0	0.00076648	2.6019	1.2769	-0.710175	138.79
2015	萍乡市	36	3603	江西省	0.0454577	2.0173	10.7817	0.642328	0.570853	0.0291841	1.4573	0.497966	649.067	68852	0	0.00080972	2.8335	1.4046	-0.6681	162.21
2016	萍乡市	36	3603	江西省	0.0436185	2.00537	10.8653	0.714364	0.527411	0.0291746	1.5622	0.519967	726.437	77059.3	0	0.00080402	3.063	1.5274	-0.515554	202.345
2017	萍乡市	36	3603	江西省	0.041863	1.99542	10.8651	0.856898	0.456696	0.0327494	1.83458	0.539354	962.439	102094	0	0.0008	3.312	1.6598	-0.306266	251.769
2018	萍乡市	36	3603	江西省	0.0404482	1.98551	10.8649	1.02365	0.406503	0.0380177	2.03316	0.513876	1196.33	126905	0	0.00105	3.5763	1.8012	-0.108031	231.41
2019	萍乡市	36	3603	江西省	0.0387173	1.97082	10.7791	1.0827	0.380789	0.0460031	2.50277	0.50259	1401.18	148635	0	0.0008	3.8502	1.9536	-0.0135238	235.813
2011	蚌埠市	34	3403	安徽省	0.117131	2.74263	10.1094	0.652139	0.43428	0.0320139	1.68766	0.297555	3594.85	453237	0	0.0004398	1.81433	0.661529	-0.751869	69.27
2012	蚌埠市	34	3403	安徽省	0.110947	2.68817	10.2399	0.6432	0.4762	0.0329276	1.80586	0.476994	2226.43	280707	0	0.00043644	2.06289	0.767396	-0.944647	116.58
2013	蚌埠市	34	3403	安徽省	0.102809	2.60141	10.2206	0.62009	0.484802	0.0336366	2.05264	0.319666	858.008	108177	0	0.00092593	2.27389	0.874101	-0.922762	154.67
2014	蚌埠市	34	3403	安徽省	0.0787477	2.29731	10.4785	0.628131	0.505096	0.0308194	1.82078	0.491256	887.195	111857	0	0.00067769	2.4147	1.0511	-0.739084	149.48
2015	蚌埠市	34	3403	安徽省	0.0764685	2.28263	10.5523	0.771268	0.489055	0.0365081	2.24095	0.285814	1113.93	140444	0	0.00069575	2.6369	1.1552	-0.732346	168.34
2016	蚌埠市	34	3403	安徽省	0.0745115	2.27567	10.642	0.946758	0.499448	0.0357525	2.34898	0.328751	1316.84	166027	0	0.0007672	2.8653	1.2591	-0.56747	205.48
2017	蚌埠市	34	3403	安徽省	0.0720361	2.26306	10.7415	0.963351	0.473836	0.0340151	2.26906	0.355244	1568.1	197706	0	0.00057895	3.116	1.3769	-0.42812	252.359
2018	蚌埠市	34	3403	安徽省	0.0684408	2.23998	10.8329	0.976608	0.516076	0.0311382	2.28358	0.373912	1810.37	228251	0	0.00057441	3.3855	1.5114	-0.0589595	258.804
2019	蚌埠市	34	3403	安徽省	0.0657523	2.22177	11.0099	1.15516	0.483771	0.0287861	2.11305	0.388764	2184.07	275367	0	0.0005974	3.7028	1.6666	0.0061194	266.149
2011	衡阳市	43	4304	湖南省	0.0660212	2.10034	10.0954	0.712551	0.400321	0.0211281	1.23278	0.35312	614.31	43251.2	0	0.00050371	1.7866	0.850625	-0.930443	60.9
2012	衡阳市	43	4304	湖南省	0.0587665	2.0146	10.2131	0.721856	0.445314	0.0286158	1.268	0.365735	1408.64	99176.9	0	0.00048848	2.03802	1.01162	-1.09066	103.33
2013	衡阳市	43	4304	湖南省	0.0479181	1.87748	10.2256	0.761636	0.431529	0.0268534	1.36026	0.267554	2202.97	155103	0	0.00062357	2.2297	1.1876	-1.08796	135.92
2014	衡阳市	43	4304	湖南省	0.0449157	1.84036	10.4023	0.819174	0.420061	0.0263632	1.39631	0.404624	2348.47	165347	0	0.00063395	2.437	1.3242	-0.896689	130
2015	衡阳市	43	4304	湖南省	0.0447058	1.84042	10.4784	0.899843	0.395711	0.0291107	1.48404	0.344358	2657.48	187103	0	0.0006201	2.6515	1.4407	-0.835406	151.73
2016	衡阳市	43	4304	湖南省	0.044672	1.84888	10.5718	1.04455	0.379426	0.0307314	1.59523	0.395373	2921.78	205711	1	0.00062266	2.8848	1.5603	-0.832461	199.445
2017	衡阳市	43	4304	湖南省	0.0447277	1.85746	10.6046	1.32363	0.306186	0.0311493	1.77315	0.415731	3726.78	262388	1	0.00059701	3.13	1.6851	-0.639712	243.601
2018	衡阳市	43	4304	湖南省	0.0435771	1.84884	10.6493	1.64673	0.303583	0.0291691	1.8084	0.315288	4650.37	327415	1	0.0005625	3.37413	1.82499	-0.187705	230.805
2019	衡阳市	43	4304	湖南省	0.0422177	1.83865	10.7446	1.74166	0.283662	0.0287316	1.80133	0.32856	5434.63	382631	1	0.0005632	3.65418	1.98742	-0.15222	239.089
2011	衢州市	33	3308	浙江省	0.106568	2.58433	10.5053	0.650531	0.458961	0.0294512	2.27456	0.452501	444.396	31018.9	0	0.00103216	2.49	0.9635	-0.4264	80.4
2012	衢州市	33	3308	浙江省	0.0941699	2.44839	10.5578	0.728488	0.456576	0.0319963	2.42078	0.923586	613.984	42856.1	0	0.00106846	2.6232	1.0714	-0.661995	133.45
2013	衢州市	33	3308	浙江省	0.0597557	2.02599	10.6358	0.751045	0.439572	0.0318649	2.57292	0.499757	783.572	54693.3	0	0.00205128	2.7981	1.3811	-0.599738	175.83
2014	衢州市	33	3308	浙江省	0.0564843	1.99186	10.686	0.847366	0.418484	0.0315567	2.76097	1.72249	931.096	64990.5	0	0.00109847	3.0583	1.5354	-0.294978	164.77
2015	衢州市	33	3308	浙江省	0.0540043	1.96707	10.8939	0.985212	0.407572	0.036954	2.88462	0.610557	1100.27	76798.8	0	0.00109375	3.3212	1.6884	0.183098	189.54
2016	衢州市	33	3308	浙江省	0.0519251	1.9645	10.973	1.06052	0.382549	0.0361954	2.83567	0.626635	1472.87	102806	0	0.00116732	3.6188	1.8421	-0.119465	220.779
2017	衢州市	33	3308	浙江省	0.0501267	1.95684	11.0227	1.08195	0.370371	0.034481	3.03042	0.661488	1383	96533.4	0	0.00120155	3.9577	2.0225	0.449761	274.861
2018	衢州市	33	3308	浙江省	0.0472618	1.93781	11.1115	1.10024	0.359878	0.0329496	3.16116	0.70825	2125.6	148367	0	0.00108527	4.3126	2.2255	0.62944	274.075
2019	衢州市	33	3308	浙江省	0.0447491	1.92144	11.1717	1.28378	0.305398	0.0356197	3.37985	0.76746	2253.08	157265	0	0.00174419	4.6933	2.4426	0.721729	277.982
2011	襄阳市	42	4206	湖北省	0.0728742	2.23142	10.5628	0.512439	0.39257	0.0189995	1.09929	0.351682	1043.27	114386	0	0.00079352	1.6845	0.7549	-1.05369	50.6
2012	襄阳市	42	4206	湖北省	0.0685838	2.19288	10.7181	0.501752	0.445442	0.0222	1.12487	0.536242	1427.15	156476	0	0.00085888	1.9043	0.8684	-0.916309	91.79
2013	襄阳市	42	4206	湖北省	0.0520144	1.97537	10.7641	0.506462	0.524938	0.0202724	1.21774	0.360909	1811.04	198566	0	0.00095863	1.9329	0.9785	-0.861491	143.92
2014	襄阳市	42	4206	湖北省	0.0574004	2.06343	10.9317	0.511531	0.569121	0.0219003	1.27556	0.552455	1833.93	201076	0	0.00089031	2.5863	1.2534	-0.832122	135.29
2015	襄阳市	42	4206	湖北省	0.0468937	1.92542	11.0074	0.549596	0.580151	0.0236145	1.29475	0.366433	1509.77	165534	1	0.00110813	2.6282	1.365	-0.58579	153.51
2016	襄阳市	42	4206	湖北省	0.0477633	1.95055	11.0923	0.594585	0.501305	0.0219439	1.31666	0.371575	2636.68	289091	1	0.00112985	2.8794	1.4762	-0.475214	202.95
2017	襄阳市	42	4206	湖北省	0.0473079	1.95664	11.1689	0.678524	0.49053	0.0211344	1.31943	0.387077	3472.16	380694	1	0.00173693	3.1316	1.6005	-0.353806	248.251
2018	襄阳市	42	4206	湖北省	0.0467307	1.96169	11.2401	0.755974	0.440439	0.0213465	1.329	0.406675	3959.7	434149	1	0.00182432	3.3947	1.7305	-0.16624	248.376
2019	襄阳市	42	4206	湖北省	0.0465132	1.96995	11.3482	0.873528	0.411465	0.0200029	1.30662	0.420644	4849.63	531723	1	0.00208122	3.7297	1.8933	-0.102707	257.431
2011	西宁市	63	6301	青海省	0.105496	3.17674	10.4557	0.807346	0.301561	0.0317594	4.83546	0.309981	288.096	139954	0	0.00297565	1.7021	0.5358	-0.38441	24.47
2012	西宁市	63	6301	青海省	0.091969	3.00635	10.5462	0.865608	0.295522	0.0504067	5.43114	0.364124	402.126	195348	0	0.0036382	1.8946	0.6302	-0.10408	71.56
2013	西宁市	63	6301	青海省	0.0859085	2.8728	10.6714	0.831685	0.323331	0.0314467	5.67193	0.288577	516.156	250742	0	0.00420726	2.0891	0.7272	-0.0310543	109.35
2014	西宁市	63	6301	青海省	0.0810164	2.80503	10.7528	0.937939	0.338048	0.0324554	6.03593	0.361415	566.959	275422	0	0.00193548	2.2875	0.8155	0.20263	108.86
2015	西宁市	63	6301	青海省	0.0817604	2.84383	10.8036	1.01312	0.338491	0.0360482	6.75524	0.40563	608.119	295417	0	0.0038633	2.5202	0.8862	0.363557	134.5
2016	西宁市	63	6301	青海省	0.0793326	2.84289	10.8922	1.02976	0.261345	0.0353426	6.72141	0.388491	645.602	313626	1	0.00362069	2.7505	0.9675	0.732415	182.103
2017	西宁市	63	6301	青海省	0.0767647	2.84561	10.9116	1.30282	0.274512	0.0362377	6.99889	0.471212	667.984	324498	1	0.00358974	3.0007	1.0545	1.12111	227.168
2018	西宁市	63	6301	青海省	0.0735104	2.82261	10.9048	1.65036	0.31244	0.0410755	7.15432	0.257003	858.649	417121	1	0.0034322	3.246	1.15	2.40383	214.138
2019	西宁市	63	6301	青海省	0.0697389	2.77061	10.9297	2.2008	0.310293	0.0440465	7.05466	0.46247	1284.79	624134	1	0.00418269	3.4846	1.2577	4.13352	221.958
2011	许昌市	41	4110	河南省	0.0614886	2.02323	10.5166	0.31413	0.493439	0.0216101	1.0506	0.216691	69.012	28578.6	0	0.00024395	1.7503	0.8651	-1.01849	50.97
2012	许昌市	41	4110	河南省	0.0596216	2.00474	10.5953	0.337511	0.506566	0.0244207	1.18809	0.324854	81.6411	33808.5	0	0.00022263	1.96845	0.9819	-0.856205	79.53
2013	许昌市	41	4110	河南省	0.0566767	1.97302	10.5355	0.348945	0.535651	0.0253905	1.28345	0.247375	94.2701	39038.3	0	0.00062424	2.1717	1.1007	-0.944525	121.43
2014	许昌市	41	4110	河南省	0.0549337	1.95659	10.7887	0.500165	0.566175	0.0244121	1.29332	0.338865	86.5722	35850.5	0	0.00056202	2.3753	1.214	-0.752208	113.1
2015	许昌市	41	4110	河南省	0.0489705	1.88881	10.823	0.562542	0.555184	0.0249112	1.42326	0.238781	110.772	45871.9	0	0.00057734	2.5225	1.3355	-0.689551	140.69
2016	许昌市	41	4110	河南省	0.0478278	1.88173	10.9064	0.583985	0.497582	0.0230943	1.45588	0.246891	128.919	53386.9	0	0.00092702	2.7016	1.4357	-0.542506	198.543
2017	许昌市	41	4110	河南省	0.0479028	1.88859	11.0006	0.614489	0.50721	0.0216011	1.4386	0.280902	173.354	71787.9	0	0.00088409	2.9445	1.5591	-0.299272	242.247
2018	许昌市	41	4110	河南省	0.0464264	1.88163	11.0666	0.640582	0.521237	0.0226219	1.4374	0.289396	198.649	82262.6	0	0.00058939	3.1918	1.6963	-0.127976	232.555
2019	许昌市	41	4110	河南省	0.0435187	1.85235	11.0666	0.640693	0.496258	0.0244634	1.59298	0.298389	219.754	91002.7	0	0.00233333	3.4376	1.8558	-0.0109841	239.156
2011	贵港市	45	4508	广西壮族自治区	0.119878	2.71967	9.63201	0.860243	0.204492	0.0461296	1.49444	0.140297			0	0.00019019	1.7017	0.6257	-1.33644	50.88
2012	贵港市	45	4508	广西壮族自治区	0.11384	2.6629	9.69775	0.940621	0.210494	0.0500169	1.64237	0.143929			0	0.00018911	1.9314	0.7253	-1.23374	91.79
2013	贵港市	45	4508	广西壮族自治区	0.108476	2.6085	9.53184	0.916096	0.222281	0.0539032	1.74896	0.102693			0	0.00179775	2.1361	0.8189	-1.30833	111.48
2014	贵港市	45	4508	广西壮族自治区	0.0923411	2.41604	9.8524	0.980208	0.247731	0.053813	1.80367	0.171775			0	0.0003329	2.3252	0.9624	-1.06334	118.4
2015	贵港市	45	4508	广西壮族自治区	0.0868983	2.35651	9.91542	0.983366	0.228389	0.0588812	1.81421	0.0949861			0	0.00032961	2.488	1.0558	-0.989765	126.82
2016	贵港市	45	4508	广西壮族自治区	0.0824071	2.31343	10.0092	0.954645	0.224042	0.0592868	1.85008	0.0955734			0	0.00030797	2.6771	1.1572	-0.881779	185.805
2017	贵港市	45	4508	广西壮族自治区	0.080263	2.2964	10.1209	0.96144	0.215494	0.0488609	1.91907	0.0962695			0	0.00028829	2.8806	1.2544	-0.25734	230.273
2018	贵港市	45	4508	广西壮族自治区	0.0729824	2.21283	10.19	0.966848	0.216912	0.0530435	1.99165	0.0990737			0	0.000322	3.0506	1.3786	-0.486689	221.781
2019	贵港市	45	4508	广西壮族自治区	0.0677724	2.15292	10.2559	1.26648	0.213882	0.0508946	2.09261	0.122606			0	0.00033748	3.2916	1.5289	-0.406564	228.417
2011	贺州市	45	4511	广西壮族自治区	0.191519	3.54745	9.80714	0.680915	0.177625	0.0456386	1.32205	0.21447			0	0.0005168	1.7606	0.4963	-1.24547	56.8
2012	贺州市	45	4511	广西壮族自治区	0.178393	3.40976	9.89868	0.682345	0.196644	0.0586488	1.40391	0.211796			0	0.00062084	1.9855	0.5823	-1.16592	95.09
2013	贺州市	45	4511	广西壮族自治区	0.168676	3.30669	9.80438	0.68754	0.204687	0.0520354	1.52608	0.125125			0	0.00090271	2.1682	0.6557	-1.21925	111.3
2014	贺州市	45	4511	广西壮族自治区	0.138177	2.9395	10.0144	0.824656	0.343176	0.0535277	1.64782	0.250772			0	0.00069756	2.3613	0.8033	-0.891678	121.49
2015	贺州市	45	4511	广西壮族自治区	0.13068	2.8593	10.051	0.93426	0.304611	0.0628629	1.80611	0.135043			0	0.00058602	2.5219	0.882	-0.963987	134.34
2016	贺州市	45	4511	广西壮族自治区	0.125689	2.81438	10.1464	0.922832	0.201171	0.0623547	1.90168	0.170623			0	0.00062241	2.6883	0.9552	-0.844793	186.657
2017	贺州市	45	4511	广西壮族自治区	0.119529	2.75281	10.1962	1.09391	0.17163	0.0584736	2.1491	0.178762			0	0.00053498	2.8899	1.0498	-0.473922	231.289
2018	贺州市	45	4511	广西壮族自治区	0.112186	2.67267	10.2815	1.26348	0.168604	0.0559814	2.14476	0.180873			0	0.00069388	3.0864	1.1548	-0.416303	228.271
2019	贺州市	45	4511	广西壮族自治区	0.106237	2.60493	10.4245	1.31062	0.164266	0.0554802	1.97459	0.211855			0	0.00060729	3.3179	1.2737	-0.291636	231.562
2011	资阳市	51	5120	四川省	0.117851	2.65745	10.0403	0.415485	0.249751	0.0272508	1.34062	0.27421			0	0.00033831	1.7853	0.67181	-1.14229	72.09
2012	资阳市	51	5120	四川省	0.1207	2.69207	10.214	0.401436	0.264429	0.0315821	1.3613	0.305048			0	0.0003367	2.0751	0.77082	-1.00144	95.65
2013	资阳市	51	5120	四川省	0.113442	2.61158	9.97795	0.41075	0.293772	0.0308357	1.47286	0.231021			0	0.00051323	2.2867	0.8756	-1.26399	121.01
2014	资阳市	51	5120	四川省	0.109183	2.56726	10.422	0.424719	0.29395	0.0292273	1.57905	0.32862			0	0.00049281	2.5154	0.9798	-0.923308	128.35
2015	资阳市	51	5120	四川省	0.0726244	2.15114	10.483	0.450389	0.28588	0.0316304	1.64892	0.148944			0	0.00059347	2.64237	1.22836	-0.811872	146.51
2016	资阳市	51	5120	四川省	0.0701583	2.12345	10.527	0.54086	0.248645	0.0308444	1.74278	0.1606			0	0.00076056	2.8501	1.3422	-0.657461	195.249
2017	资阳市	51	5120	四川省	0.0682839	2.10409	10.6	0.65631	0.276001	0.033201	1.91068	0.162857			0	0.00071633	3.0867	1.467	-0.534696	238.277
2018	资阳市	51	5120	四川省	0.0661508	2.08259	10.6482	0.772641	0.275544	0.0289339	1.99304	0.236647			0	0.00071839	3.3336	1.6007	-0.335383	224.042
2019	资阳市	51	5120	四川省	0.0638402	2.0598	10.3423	1.67496	0.278099	0.036367	2.93963	0.248278			0	0.00043605	3.6236	1.7592	-0.174948	221.127
2011	赣州市	36	3607	江西省	0.179303	3.4284	9.67376	0.748095	0.352912	0.0461677	2.15795	0.176617	61.5818	13871.3	0	0.00059159	1.60577	0.468373	-1.11414	67.09
2012	赣州市	36	3607	江西省	0.18402	3.52849	9.79105	0.802771	0.349555	0.0625537	2.35463	0.33588	95.2457	21454.1	0	0.00092141	1.87043	0.530092	-0.985268	105.58
2013	赣州市	36	3607	江西省	0.173664	3.41969	9.79879	0.840123	0.383766	0.0605979	2.5203	0.190939	128.91	29036.9	0	0.00064683	2.0566	0.6014	-1.01717	136.54
2014	赣州市	36	3607	江西省	0.162644	3.3019	9.98544	0.85071	0.420143	0.0590215	2.60673	0.344262	187.729	42285.9	0	0.00073295	2.2935	0.6946	-0.865209	128.85
2015	赣州市	36	3607	江西省	0.153481	3.21102	10.0497	0.928118	0.39923	0.0595876	2.86415	0.200732	188.397	42436.5	1	0.00069981	2.5001	0.7786	-0.633077	156.55
2016	赣州市	36	3607	江西省	0.142991	3.10299	10.1566	1.0377	0.359292	0.0619673	3.16421	0.255458	281.453	63397.4	1	0.00062356	2.7086	0.8729	-0.626554	204.733
2017	赣州市	36	3607	江西省	0.136014	3.04281	10.2783	1.05359	0.316057	0.0630169	3.25841	0.25691	302.522	68143.1	1	0.00062718	2.9567	0.9717	-0.419996	253.106
2018	赣州市	36	3607	江西省	0.129139	2.98303	10.3868	1.06582	0.309257	0.0646492	3.2451	0.234994	284.078	63988.6	1	0.00052147	3.2163	1.0782	-0.0943217	241.591
2019	赣州市	36	3607	江西省	0.121882	2.91651	10.5958	1.26435	0.278297	0.0593689	2.95171	0.249773	393.69	88678.6	1	0.00051935	3.4826	1.1941	-0.0271328	247.236
2011	达州市	51	5117	四川省	0.0933331	2.38472	9.82412	0.4636	0.2056	0.0346101	1.52062	0.26665	40.6052	11475	0	0.00068433	1.4662	0.61483	-1.17936	56.29
2012	达州市	51	5117	四川省	0.0952468	2.40503	9.93716	0.464728	0.216498	0.0444288	1.62846	0.21292	54.0045	15261.7	0	0.0003895	1.6949	0.70473	-1.07933	83.3
2013	达州市	51	5117	四川省	0.0914657	2.36408	9.80378	0.479112	0.235617	0.0448785	1.80151	0.147914	67.4038	19048.3	0	0.00052333	1.8915	0.8001	-1.22289	113.64
2014	达州市	51	5117	四川省	0.0891187	2.34086	10.1028	0.516905	0.25199	0.0432183	1.89496	0.54926	53.7792	15198	0	0.00065416	2.0939	0.8945	-0.971444	109.72
2015	达州市	51	5117	四川省	0.0795524	2.23461	10.1	0.611956	0.244054	0.0515741	2.23262	0.207389	88.7454	25079.5	1	0.00068563	2.38836	1.06881	-0.929596	127.27
2016	达州市	51	5117	四川省	0.0778406	2.22017	10.1628	0.891215	0.23574	0.0534256	2.55867	0.194684	104.521	29537.8	1	0.00076135	2.6016	1.1718	-0.794745	184.679
2017	达州市	51	5117	四川省	0.0764006	2.21	10.2423	1.07531	0.233089	0.0501906	2.57558	0.144321	125.388	35434.7	1	0.0012908	2.8383	1.2843	-0.616003	228.375
2018	达州市	51	5117	四川省	0.0746003	2.19722	10.2964	1.25861	0.241294	0.0439533	2.62103	0.152724	198.454	56083.1	1	0.00118087	3.0882	1.4055	-0.575741	210.916
2019	达州市	51	5117	四川省	0.0724629	2.18157	10.4808	1.40214	0.256213	0.0384762	2.39977	0.259714	168.278	47555.4	1	0.00078534	3.3823	1.5504	-0.778891	218.977
2011	运城市	14	1408	山西省	0.133571	2.86095	9.89005	0.724691	0.246564	0.0372991	1.69108	0.289152	137.09	17616.1	0	0.0006404	1.62788	0.569	-0.963481	35.3
2012	运城市	14	1408	山西省	0.131693	2.85724	9.9344	0.811157	0.215639	0.0379599	1.80304	0.30169	184.362	23690.5	0	0.00067555	1.84521	0.6458	-0.785958	72.67
2013	运城市	14	1408	山西省	0.125612	2.80137	9.99154	0.867418	0.198203	0.0455514	2.04935	0.228924	231.634	29765	0	0.00163179	2.0408	0.7285	-0.754026	103.54
2014	运城市	14	1408	山西省	0.118966	2.73555	10.0406	1.02201	0.221083	0.0430536	8.77744	0.192422	233.713	30032.2	0	0.00097106	2.22263	0.8125	-0.56019	97.8
2015	运城市	14	1408	山西省	0.118913	2.75854	10.0125	1.22815	0.203273	0.0506335	2.27545	0.211381	274.887	35322.9	0	0.00094081	2.40489	0.8718	-0.426175	123.44
2016	运城市	14	1408	山西省	0.115456	2.73744	10.0479	1.29992	0.20536	0.0478717	2.3732	0.235453	322.967	41501.3	0	0.00082863	2.56361	0.9365	-0.0474793	177.603
2017	运城市	14	1408	山西省	0.113407	2.73244	10.1312	1.30511	0.221453	0.0448709	2.31918	0.263351	381.84	49066.4	0	0.00077068	2.73025	0.9992	0.285431	216.137
2018	运城市	14	1408	山西省	0.106905	2.66622	10.2481	1.30926	0.238968	0.0409256	2.27604	0.291249	424.757	54581.3	0	0.00071273	2.91045	1.0916	-0.682506	209.262
2019	运城市	14	1408	山西省	0.101044	2.60404	10.2794	1.43179	0.231506	0.0431634	2.40163	0.319147	93.4958	12014.2	0	0.00065478	3.12406	1.1997	-0.172638	221.891
2011	连云港市	32	3207	江苏省	0.0689387	2.19149	10.3772	0.843716	0.655709	0.0302386	1.68664	0.267158	1206.84	147474	0	0.00083749	1.8483	0.8434	-0.660859	71.4
2012	连云港市	32	3207	江苏省	0.0663107	2.17082	10.5043	0.862557	0.668505	0.0358011	1.68405	0.293949	1348.21	164749	0	0.00086597	2.0816	0.9589	-0.523119	118.46
2013	连云港市	32	3207	江苏省	0.0629565	2.13913	10.4439	0.890314	0.643805	0.03548	1.70189	0.318375	1489.58	182024	0	0.0049263	2.2985	1.0745	-0.743607	149.07
2014	连云港市	32	3207	江苏省	0.0533004	2.01701	10.6982	0.915157	0.696299	0.0338677	1.73052	0.460831	1366.15	166941	0	0.00110814	2.3595	1.1698	-0.444857	143.55
2015	连云港市	32	3207	江苏省	0.0518148	2.01346	10.7876	0.958314	0.685035	0.034462	1.80931	0.362719	1700.01	207738	0	0.0010596	2.5728	1.2778	-0.373812	164.93
2016	连云港市	32	3207	江苏省	0.0496387	1.99921	10.8778	0.976234	0.566761	0.0310375	1.91408	0.330128	1815.73	221880	0	0.00103383	2.7853	1.3932	-0.124845	213.044
2017	连云港市	32	3207	江苏省	0.0473579	1.98344	10.9536	1.00282	0.550102	0.0286962	2.02658	0.395456	2846.14	347793	0	0.00103189	3.0293	1.5273	0.127569	253.944
2018	连云港市	32	3207	江苏省	0.0458629	1.972	11.0241	1.02594	0.558455	0.0295876	2.2153	0.414935	3508.4	428720	0	0.00071295	3.2749	1.6607	0.390608	246.906
2019	连云港市	32	3207	江苏省	0.0442396	1.95947	11.1494	1.03684	0.520224	0.0274865	2.25606	0.430195	3708.86	453216	0	0.00065543	3.539	1.8061	0.673912	261.588
2011	遂宁市	51	5109	四川省	0.099701	2.46515	9.82704	0.494345	0.218309	0.0315737	1.58338	0.310674			0	0.0003664	1.6093	0.65282	-1.17952	54.32
2012	遂宁市	51	5109	四川省	0.101786	2.4994	9.94789	0.481193	0.213437	0.0424483	1.6772	0.269217			0	0.000369	1.8716	0.74882	0.600804	85.68
2013	遂宁市	51	5109	四川省	0.0960604	2.4408	9.87488	0.486227	0.232884	0.0356898	1.89015	0.235313			0	0.000556	2.0737	0.8496	-1.19641	112.87
2014	遂宁市	51	5109	四川省	0.0920329	2.4035	10.1142	0.491892	0.254308	0.0334797	1.98189	1.52182			0	0.00067094	2.279	0.9482	-0.952675	103.53
2015	遂宁市	51	5109	四川省	0.074467	2.19805	10.2352	0.505164	0.269717	0.0366993	2.10516	0.272115			0	0.00071128	2.50116	1.1379	-0.930133	127.22
2016	遂宁市	51	5109	四川省	0.0716339	2.17033	10.3293	0.612326	0.272798	0.0345815	2.17855	0.254537			0	0.00166667	2.6962	1.2423	-0.803494	183.415
2017	遂宁市	51	5109	四川省	0.0698022	2.15833	10.4584	0.744138	0.261022	0.0342757	2.17699	0.283565			0	0.00066845	2.9308	1.3579	-0.612626	233.722
2018	遂宁市	51	5109	四川省	0.067754	2.1443	10.5319	0.867761	0.253139	0.0347775	2.13907	0.31218			0	0.00065217	3.183	1.4844	-0.053806	224.63
2019	遂宁市	51	5109	四川省	0.0656878	2.1307	10.6481	0.886239	0.258406	0.0314513	2.09693	0.328221			0	0.00057692	3.4854	1.6358	-0.0133091	226.749
2011	邵阳市	43	4305	湖南省	0.157413	3.10631	9.45697	0.92448	0.210012	0.0366185	1.69922	0.223215	179.987	17503.7	0	0.00065343	1.3584	0.437303	-1.25231	76.08
2012	邵阳市	43	4305	湖南省	0.148308	3.0098	9.5754	0.948592	0.216399	0.0565456	1.78983	0.20777	280.502	27278.8	0	0.00070053	1.54571	0.513559	-1.26349	102.9
2013	邵阳市	43	4305	湖南省	0.107324	2.54536	9.54581	0.993314	0.222117	0.0499609	1.90257	0.158696	381.018	37054	0	0.00069686	1.7647	0.6933	-1.21462	125.76
2014	邵阳市	43	4305	湖南省	0.101343	2.48407	9.76984	1.05634	0.230203	0.0466898	1.9722	0.297184	405.952	39478.8	0	0.00067692	1.9341	0.7786	-1.0201	122.62
2015	邵阳市	43	4305	湖南省	0.0947329	2.41739	9.86037	1.14087	0.302643	0.0545323	2.12684	0.159927	576.974	56110.8	0	0.00052426	2.107	0.8716	-0.927566	140.54
2016	邵阳市	43	4305	湖南省	0.089295	2.3656	9.95166	1.21334	0.294243	0.0500538	2.28728	0.156279	574.542	55874.2	0	0.00052058	2.2996	0.9721	-0.722397	190.827
2017	邵阳市	43	4305	湖南省	0.0849541	2.32698	10.0055	1.29831	0.190983	0.0515221	2.49743	0.169099	570.531	55484.1	0	0.00050725	2.5029	1.0756	-0.745468	237.555
2018	邵阳市	43	4305	湖南省	0.0809914	2.29117	10.0932	1.37201	0.171914	0.0498976	2.39696	0.169855	598.768	58230.1	0	0.00041112	2.71667	1.18572	-0.648353	216.023
2019	邵阳市	43	4305	湖南省	0.0776037	2.25995	10.2867	2.02384	0.176965	0.046031	2.15371	0.153138	1323.75	128734	0	0.0004474	2.9503	1.30547	-0.525736	224.769
2011	郑州市	41	4101	河南省	0.0429741	1.95586	10.9483	0.686764	0.886577	0.0184652	3.02773	0.50669	3727.74	628907	0	0.00147528	2.16123	1.105	-0.103806	59.22
2012	郑州市	41	4101	河南省	0.0403753	1.93488	11.0358	0.725952	0.865778	0.0223464	3.10686	0.661202	4406.06	743345	0	0.00159937	2.4246	1.2531	0.757257	101.17
2013	郑州市	41	4101	河南省	0.0377646	1.89985	11.1197	0.744639	0.886605	0.0214556	3.51389	0.678814	5084.38	857784	0	0.00285124	2.6615	1.4009	0.971666	142.73
2014	郑州市	41	4101	河南省	0.0356618	1.88074	11.1981	0.901088	0.907856	0.0183575	3.66297	0.75076	4972.34	838882	1	0.0033453	2.9095	1.547	1.46429	131
2015	郑州市	41	4101	河南省	0.0311234	1.816	11.2539	0.986813	0.852517	0.0201879	4.01503	0.792863	5018.15	846612	1	0.00387636	3.1099	1.7125	2.0142	156.69
2016	郑州市	41	4101	河南省	0.028359	1.80256	11.3399	1.09596	0.765164	0.0191677	4.24245	0.828189	5674.8	957395	1	0.00474969	3.3214	1.8426	2.13412	203.925
2017	郑州市	41	4101	河南省	0.028438	1.80485	11.4488	1.17688	0.697494	0.0191394	4.17042	0.875842	6385.81	1077348	1	0.00526946	3.605	1.9974	2.50255	266.014
2018	郑州市	41	4101	河南省	0.0274684	1.80316	11.5263	1.2459	0.653339	0.0209913	4.23623	0.906994	7312.56	1233700	1	0.00621336	3.9042	2.1652	5.68473	258.533
2019	郑州市	41	4101	河南省	0.0257803	1.7882	11.6364	1.47967	0.639845	0.0213165	4.20366	0.992783	9624.01	1623665	1	0.00863688	4.2087	2.3536	7.93696	265.033
2011	郴州市	43	4310	湖南省	0.127319	2.82587	10.2855	0.540395	0.432109	0.0312276	1.17049	0.235223	18.7874	4959.88	0	0.00063329	1.7606	0.623029	-1.02597	62.47
2012	郴州市	43	4310	湖南省	0.115373	2.701	10.3996	0.547557	0.481321	0.0370706	1.23264	0.259928	29.9607	7909.62	0	0.00080104	2.00156	0.741046	-0.900976	97.21
2013	郴州市	43	4310	湖南省	0.0765841	2.23215	10.4018	0.568443	0.484297	0.0358138	1.28938	0.24056	41.1339	10859.4	0	0.00076336	2.1634	0.9692	-0.900929	123.28
2014	郴州市	43	4310	湖南省	0.0723068	2.18997	10.5966	0.59299	0.683718	0.0344034	1.31409	0.440549	43.9448	11601.4	0	0.00079705	2.3621	1.0786	-0.538574	107.52
2015	郴州市	43	4310	湖南省	0.069354	2.16794	10.6615	0.651052	0.581464	0.0323759	1.43371	0.26267	52.333	13815.9	0	0.00089096	2.5534	1.1778	-0.468086	136.41
2016	郴州市	43	4310	湖南省	0.0683773	2.17388	10.7513	0.732424	0.582928	0.0317964	1.56724	0.237914	65.7604	17360.7	0	0.00082627	2.773	1.2756	-0.6246	192.169
2017	郴州市	43	4310	湖南省	0.0667999	2.16972	10.7393	0.878093	0.511454	0.0329109	1.71523	0.213502	76.2604	20132.7	0	0.00073034	3.0005	1.3829	-0.365432	239.379
2018	郴州市	43	4310	湖南省	0.0650152	2.15783	10.8294	1.03332	0.320252	0.02987	1.58599	0.217159	95.3099	25161.8	0	0.00071161	3.24057	1.50177	-0.102068	225.699
2019	郴州市	43	4310	湖南省	0.0635563	2.15188	10.8349	1.35211	0.318566	0.0312684	1.71552	0.23676	130.855	34545.8	0	0.00084112	3.51602	1.63393	-0.0859176	225.737
2011	鄂州市	42	4207	湖北省	0.0591939	2.15046	10.7527	0.483232	0.464149	0.0162672	0.955817	0.427207	403.894	30443.5	0	0.00104762	1.7008	0.7909	-0.784393	50.93
2012	鄂州市	42	4207	湖北省	0.055979	2.1282	10.8817	0.459937	0.526714	0.0198647	1.02203	0.547848	467.722	35254.5	0	0.00132953	1.9307	0.9072	-0.68666	101.63
2013	鄂州市	42	4207	湖北省	0.0501282	2.04486	10.9571	0.472834	0.542465	0.0167563	1.06002	0.638009	531.55	40065.6	0	0.00161137	2.0878	1.021	-0.416844	134.43
2014	鄂州市	42	4207	湖北省	0.0342908	1.79349	11.0799	0.487015	0.56525	0.0174904	1.09622	0.602466	581.816	43854.4	0	0.00170132	2.2763	1.2692	-0.181111	129.3
2015	鄂州市	42	4207	湖北省	0.0338287	1.79366	11.1407	0.527735	0.555806	0.0189977	1.16008	0.464461	642.239	48408.7	0	0.00160529	2.4774	1.3812	-0.21297	154.1
2016	鄂州市	42	4207	湖北省	0.0350607	1.82178	11.225	0.61208	0.528069	0.0213464	1.21959	0.48503	679.76	51236.9	1	0.00377358	2.6986	1.4813	-0.281467	210.721
2017	鄂州市	42	4207	湖北省	0.0345008	1.81835	11.3404	0.681917	0.501244	0.0187363	1.22476	0.517839	902.255	68007.4	1	0.00168224	2.9399	1.6168	0.0546947	258.501
2018	鄂州市	42	4207	湖北省	0.0332481	1.8026	11.4438	0.739873	0.472686	0.0194029	1.23777	0.528994	1077.51	81217.5	1	0.00175926	3.1742	1.7609	0.260264	261.066
2019	鄂州市	42	4207	湖北省	0.032178	1.78848	11.5776	0.889165	0.479214	0.0175597	1.20065	0.524234	1225.29	92356.3	1	0.0017757	3.4541	1.9313	0.497453	266.365
2011	酒泉市	62	6209	甘肃省	0.0649081	2.11643	10.688	0.676988	0.21883	0.0221869	1.82413	0.491066			0	0.00091371	1.72652	0.815769	-0.631771	34.18
2012	酒泉市	62	6209	甘肃省	0.0614476	2.08002	10.8612	0.642363	0.238144	0.0247433	1.67341	0.480286			0	0.00131313	2.00621	0.96451	-0.469273	58.74
2013	酒泉市	62	6209	甘肃省	0.0591829	2.06341	10.9653	0.686345	0.276125	0.0257885	1.9207	0.280844			0	0.00135624	2.23892	1.08506	-0.416932	98.07
2014	酒泉市	62	6209	甘肃省	0.0556486	2.03023	10.9151	0.846363	0.306953	0.0301715	2.33617	0.412313			0	0.00134892	2.46506	1.21418	-0.621771	109.11
2015	酒泉市	62	6209	甘肃省	0.0553078	2.04315	10.7979	1.30771	0.313608	0.0380349	2.93308	0.240294			0	0.00116592	2.7793	1.3603	-0.495063	127.95
2016	酒泉市	62	6209	甘肃省	0.0549594	2.0603	10.8536	1.42669	0.283762	0.0381947	2.85742	0.254504			1	0.00125	3.00721	1.4596	-0.184992	179.807
2017	酒泉市	62	6209	甘肃省	0.0535214	2.0603	10.8036	1.5029	0.243774	0.038435	3.00498	0.340778			1	0.00121212	3.2478	1.57637	0.299625	226.278
2018	酒泉市	62	6209	甘肃省	0.0523432	2.06028	10.8789	1.57887	0.266181	0.0365347	2.87161	0.302032			1	0.00121212	3.5239	1.7104	0.421563	222.133
2019	酒泉市	62	6209	甘肃省	0.0510974	2.05457	10.9101	1.0672	0.234854	0.0370563	2.94896	0.361353			1	0.00111111	3.8234	1.86092	0.485744	232.138
2011	重庆市	50	5000	重庆市	0.1288	3.12476	10.4487	0.653784	0.579064	0.0318339	2.88015	0.410152	83593.8	6224732	0	0.00082313	2.02497	0.64804	0.0202335	62.96
2012	重庆市	50	5000	重庆市	0.123536	3.11082	10.5691	0.752148	0.559188	0.0413238	2.98574	0.456626	47771.7	3557275	0	0.00361446	2.29681	0.73833	-0.668472	102.24
2013	重庆市	50	5000	重庆市	0.115634	3.02642	10.5372	0.821563	0.552938	0.0345492	3.12749	0.504372	11949.6	889818	0	0.00416306	2.52161	0.8332	-0.627727	144.02
2014	重庆市	50	5000	重庆市	0.0912336	2.64992	10.7758	1.02184	0.581656	0.032952	3.12096	1.33975	13579.9	1011214	0	0.004482	2.51472	0.94898	-0.332479	135.07
2015	重庆市	50	5000	重庆市	0.0855452	2.59301	10.8651	1.06047	0.568257	0.034118	3.21228	0.552945	16359.3	1218179	1	0.00475471	2.72388	1.05047	-0.125919	154.04
2016	重庆市	50	5000	重庆市	0.0810031	2.5639	10.9665	1.08109	0.556726	0.0324219	3.1567	0.56597	20951.7	1560148	1	0.00135423	2.961	1.15488	0.0660375	199.6
2017	重庆市	50	5000	重庆市	0.0774958	2.54735	11.0336	1.18291	0.519427	0.0321175	3.15846	0.618032	25021.9	1863234	1	0.00140961	3.21932	1.26379	0.211681	257.885
2018	重庆市	50	5000	重庆市	0.0741386	2.53166	11.0964	1.27946	0.498914	0.0334424	3.29405	0.622285	24858.8	1851084	1	0.00143656	3.48893	1.37812	0.707484	239.61
2019	重庆市	50	5000	重庆市	0.0705444	2.50696	11.2362	1.3224	0.440403	0.0308505	3.14269	0.660078	37249	2773707	1	0.00139003	3.79386	1.51333	0.83809	246.974
2011	金华市	33	3307	浙江省	0.0817207	2.50307	10.7303	0.871967	0.790235	0.0240736	3.42772	0.596666	1094.04	99504.4	0	0.00141056	2.9729	1.1877	0.238427	83.8
2012	金华市	33	3307	浙江省	0.0791021	2.49616	10.8251	0.915743	0.790169	0.0267014	3.5064	0.629771	1305.85	118769	0	0.00148968	3.3164	1.3286	0.757503	149.78
2013	金华市	33	3307	浙江省	0.0592635	2.1839	11.0438	0.949652	0.752437	0.0258889	3.76443	0.691931	1517.66	138033	0	0.00177966	3.6386	1.6661	1.40369	194.32
2014	金华市	33	3307	浙江省	0.055753	2.14662	10.9862	1.03509	0.761956	0.02551	3.80149	1.53984	2162.78	196708	1	0.00181358	3.9807	1.8544	1.02522	181.37
2015	金华市	33	3307	浙江省	0.0532913	2.12805	11.0426	1.1052	0.666886	0.0297742	3.77104	0.815746	2225.5	202413	1	0.00159463	4.3193	2.0297	1.06908	204.33
2016	金华市	33	3307	浙江省	0.0517907	2.12614	11.1148	1.15202	0.62346	0.0268314	3.70311	0.85158	2231.57	202965	1	0.00164583	4.6554	2.1896	1.23435	235.069
2017	金华市	33	3307	浙江省	0.0501262	2.11742	11.1483	1.21346	0.666512	0.0273705	3.74892	0.898329	2339	212736	1	0.00171843	5.0653	2.3922	1.55053	290.041
2018	金华市	33	3307	浙江省	0.0476428	2.09333	11.2041	1.27132	0.684011	0.0279139	3.87261	0.987709	2841.59	258447	1	0.00158111	5.4883	2.6218	2.36703	296.749
2019	金华市	33	3307	浙江省	0.0458453	2.08158	11.305	1.40796	0.619122	0.027783	3.97144	1.06529	3186.59	289826	1	0.00128571	5.9348	2.8511	1.90673	311.48
2011	金昌市	62	6203	甘肃省	0.102742	2.99209	10.821	0.210285	0.396673	0.0186029	1.52053	0.504622	92.3715	14090.9	0	0.00107527	2.00744	0.670916	-0.535865	39.31
2012	金昌市	62	6203	甘肃省	0.0984523	2.95439	10.862	0.246702	0.396711	0.0221753	1.47423	0.684792	116.903	17833	0	0.00085653	2.32951	0.78849	-0.447649	87.49
2013	金昌市	62	6203	甘肃省	0.0818014	2.68387	10.8898	0.289941	0.410701	0.0219155	1.76027	0.486895	141.435	21575.2	0	0.00213675	2.37864	0.886273	-0.269599	79.63
2014	金昌市	62	6203	甘肃省	0.0775465	2.65263	10.9071	0.410004	0.357536	0.0214629	2.03675	0.678241	163.831	24991.7	0	0.0021322	2.62602	0.989969	-0.154335	119.04
2015	金昌市	62	6203	甘肃省	0.0724094	2.58922	10.7735	0.580313	0.354094	0.0317972	2.93513	0.551881	187.492	28601	0	0.00234043	2.967	1.1459	-0.0443553	128.37
2016	金昌市	62	6203	甘肃省	0.0712062	2.61098	10.6965	0.796647	0.361075	0.0359122	3.29179	0.572852	210.504	32111.5	0	0.00217391	3.20735	1.22841	0.387942	181.494
2017	金昌市	62	6203	甘肃省	0.0690657	2.6086	10.7617	0.742499	0.372167	0.036248	3.03814	0.549632	280.762	42829	0	0.00212766	3.4672	1.32914	0.948768	221.694
2018	金昌市	62	6203	甘肃省	0.0677897	2.5966	10.9394	0.703323	0.367726	0.0311951	2.68569	0.56127	351.437	53610.2	0	0.00212766	3.748	1.44342	1.35313	207.43
2019	金昌市	62	6203	甘肃省	0.0660769	2.57989	11.2035	0.438003	0.314106	0.0266488	2.12355	0.629049	422.263	64414.3	0	0.00266667	4.0553	1.57189	1.47073	218.104
2011	钦州市	45	4507	广西壮族自治区	0.159065	3.12113	10.04	0.6875	0.263652	0.036591	1.39362	0.0894977	225.483	8096.26	0	0.00041089	1.9248	0.6167	-1.20817	55.52
2012	钦州市	45	4507	广西壮族自治区	0.150384	3.02521	10.0055	0.81377	0.274097	0.0446364	1.52233	0.155406	230.633	8281.17	0	0.00040879	2.16	0.714	-1.15073	76.61
2013	钦州市	45	4507	广西壮族自治区	0.142782	2.94202	9.85146	0.805186	0.33644	0.0428687	1.57443	0.0992291	235.783	8466.08	0	0.00035605	2.3695	0.8054	-1.25948	108.88
2014	钦州市	45	4507	广西壮族自治区	0.128448	2.78031	10.2025	0.950555	0.335499	0.0403122	1.51173	0.139367	209.57	7524.88	0	0.00032581	2.5501	0.9172	-1.02	109.82
2015	钦州市	45	4507	广西壮族自治区	0.123926	2.73193	10.2942	0.936418	0.263775	0.044489	1.44588	0.117154	282.655	10149.1	0	0.00032258	2.7363	1.0016	-0.952319	131.34
2016	钦州市	45	4507	广西壮族自治区	0.1193	2.68201	10.4388	0.828036	0.255119	0.0413008	1.36237	0.167757	340.538	12227.5	0	0.00034398	2.936	1.0947	-0.807891	186.166
2017	钦州市	45	4507	广西壮族自治区	0.117072	2.66206	10.6006	0.899015	0.257249	0.0380537	1.25031	0.119011	376.922	13533.9	0	0.00034146	3.1415	1.1801	-0.633337	232.763
2018	钦州市	45	4507	广西壮族自治区	0.112347	2.61298	10.5775	0.963169	0.242906	0.0414569	1.39787	0.123729	480.761	17262.3	0	0.0003632	3.3488	1.2816	-0.40739	225.137
2019	钦州市	45	4507	广西壮族自治区	0.104349	2.52541	10.6194	1.38265	0.255738	0.0374201	1.50435	0.149339	641.513	23034.3	0	0.00038369	3.5732	1.4149	-0.270563	227.134
2011	铜陵市	34	3407	安徽省	0.100725	2.549	11.2861	0.312592	0.641889	0.0139447	1.62051	0.761522	274.688	46414.5	0	0.00121457	2.18254	0.856233	-0.609869	62.96
2012	铜陵市	34	3407	安徽省	0.0960307	2.50673	11.3483	0.335784	0.659768	0.0226674	1.73962	0.820097	447.923	75686.3	0	0.00121294	2.46845	0.984731	-0.339357	121.57
2013	铜陵市	34	3407	安徽省	0.0887601	2.42739	11.4292	0.361797	0.637973	0.0206929	1.7825	0.912143	621.159	104958	0	0.00148248	2.71544	1.11867	-0.143889	155.05
2014	铜陵市	34	3407	安徽省	0.0394829	1.78202	11.4845	0.378613	0.629417	0.0205979	1.83506	1.8853	804.054	135862	0	0.00121622	2.9234	1.6405	-0.131072	156.44
2015	铜陵市	34	3407	安徽省	0.11539	2.84251	10.9576	0.535547	0.602849	0.0170274	1.72955	0.952934	854.82	144440	1	0.00149051	3.1748	1.1169	-1.04408	177.51
2016	铜陵市	34	3407	安徽省	0.0927653	2.54131	11.0014	0.594622	0.534244	0.0245034	2.26053	0.469932	462.697	78182.6	1	0.00076023	3.0633	1.2054	-0.590836	218.292
2017	铜陵市	34	3407	安徽省	0.0898391	2.53199	11.1553	0.623457	0.482569	0.020979	2.10261	0.510073	679.584	114830	1	0.00076023	3.3283	1.3145	0.188911	265.051
2018	铜陵市	34	3407	安徽省	0.0881582	2.51099	11.2322	0.646524	0.47794	0.0214749	2.08911	0.528395	1788.73	302244	1	0.00076023	3.5995	1.4335	-0.351492	262.621
2019	铜陵市	34	3407	安徽省	0.0848618	2.48597	10.9806	1.04015	0.459282	0.0266306	2.75793	0.49603	886.621	149814	1	0.00087719	3.9256	1.5791	-0.138111	269.302
2011	镇江市	32	3211	江苏省	0.0518726	2.07696	11.2116	0.73733	0.896505	0.0143969	1.82538	0.734704	1334.67	191028	0	0.00103207	2.6637	1.2825	-0.35629	70.12
2012	镇江市	32	3211	江苏省	0.0500497	2.0695	11.3344	0.771354	0.915976	0.01749	1.87187	0.984986	1945.74	278487	0	0.00099411	3.0045	1.4518	-0.200561	124.62
2013	镇江市	32	3211	江苏省	0.0465808	2.02835	11.5864	0.80597	0.889211	0.0169816	1.93143	0.80973	2556.8	365947	0	0.00184094	3.2977	1.6258	0.288036	170.34
2014	镇江市	32	3211	江苏省	0.0453593	2.0294	11.5391	0.919641	0.890712	0.0168848	1.91121	1.13855	2955.89	423068	1	0.00161824	3.5752	1.7617	0.017016	169.3
2015	镇江市	32	3211	江苏省	0.0430609	2.01239	11.6114	0.951125	0.868437	0.0183984	1.9848	0.840602	2622.13	375298	1	0.00158146	3.8666	1.9214	0.0846839	190.46
2016	镇江市	32	3211	江苏省	0.0409589	1.99761	11.7003	0.97602	0.807323	0.017489	2.1259	0.857439	2786.44	398814	1	0.00143382	4.1794	2.0922	0.458687	227.54
2017	镇江市	32	3211	江苏省	0.0395195	1.99727	11.7261	0.977601	0.735415	0.0178929	2.17973	0.774882	4552.53	651589	1	0.00151292	4.5386	2.2724	0.755089	274.926
2018	镇江市	32	3211	江苏省	0.0379055	1.98092	11.7512	0.979098	0.738228	0.0192338	2.34409	0.885597	5665.03	810819	1	0.00125461	4.8903	2.4687	0.977346	271.489
2019	镇江市	32	3211	江苏省	0.0362763	1.968	11.7674	0.988679	0.658123	0.0183765	2.64067	0.890712	5584.49	799291	1	0.00118519	5.2713	2.6785	1.46442	278.459
2011	长沙市	43	4301	湖南省	0.0404321	1.97382	11.2839	0.705652	0.817418	0.012878	2.64233	0.578463	3933.38	554760	0	0.00289256	2.6451	1.34009	0.0675853	75.54
2012	长沙市	43	4301	湖南省	0.0368212	1.92144	11.4065	0.705683	0.785514	0.0182308	2.65607	0.833673	4630.24	653044	0	0.00296083	3.02879	1.57631	0.282102	124.5
2013	长沙市	43	4301	湖南省	0.0250032	1.7076	11.5889	0.737586	0.764627	0.0166003	2.71507	0.683503	5327.11	751329	0	0.00311319	3.3662	1.9713	0.86684	160.9
2014	长沙市	43	4301	湖南省	0.0232665	1.69525	11.5869	0.771402	0.788649	0.0161122	2.74217	0.897918	6103.9	860887	1	0.00335782	3.6826	2.1723	0.735146	149.03
2015	长沙市	43	4301	湖南省	0.021786	1.69319	11.6565	0.884918	0.777241	0.016979	3.09007	0.725501	5958.7	840408	1	0.00338808	3.9961	2.3601	0.863218	172.24
2016	长沙市	43	4301	湖南省	0.0209858	1.70127	11.729	0.991084	0.714108	0.016755	3.12855	0.750369	6910.19	974606	1	0.00361919	4.3294	2.5448	1.06688	216.14
2017	长沙市	43	4301	湖南省	0.0203718	1.71594	11.7845	1.14436	0.676765	0.0173614	3.24062	0.823572	8521.75	1201898	1	0.00287749	4.6948	2.736	1.49881	271.564
2018	长沙市	43	4301	湖南省	0.0189346	1.70935	11.8271	1.2928	0.676287	0.0176855	3.36209	0.895074	10146.5	1431051	1	0.00310153	5.07919	2.97141	1.74884	263.321
2019	长沙市	43	4301	湖南省	0.0185359	1.70779	11.8485	1.52607	0.666369	0.018246	3.61858	1.07175	11550.5	1629066	1	0.00440054	5.52108	3.23289	2.06779	272.826
2011	长治市	14	1404	山西省	0.106345	2.56783	10.503	0.413758	0.593113	0.0269602	1.89148	0.326458	334.832	70508.7	0	0.00113568	1.84293	0.7177	-0.839967	14
2012	长治市	14	1404	山西省	0.100276	2.51145	10.5846	0.424881	0.66142	0.0334727	1.93099	0.546413	421.759	88813.5	0	0.00113365	2.06391	0.8218	-0.715708	59.53
2013	长治市	14	1404	山西省	0.0946815	2.45773	10.5801	0.47285	0.604614	0.0308898	2.07451	0.40944	508.685	107118	0	0.00097662	2.26824	0.9229	-0.586369	109.9
2014	长治市	14	1404	山西省	0.0874062	2.38241	10.5763	0.639294	0.558663	0.0294485	2.22581	0.569085	560.475	118024	0	0.00097374	2.4565	1.0311	-0.536495	113.55
2015	长治市	14	1404	山西省	0.0858231	2.38012	10.4639	0.860747	0.399212	0.0382951	2.65713	0.413222	615.409	129592	0	0.00096717	2.64074	1.1095	-0.554638	134.91
2016	长治市	14	1404	山西省	0.0834601	2.36818	10.5204	0.86901	0.420441	0.0356242	2.6124	0.474949	612.466	128972	0	0.00091716	2.80938	1.1863	-0.508703	180.813
2017	长治市	14	1404	山西省	0.0818602	2.36602	10.6663	0.813806	0.492805	0.032384	2.52276	0.481095	609.706	128391	0	0.00085799	3.00603	1.2705	-0.168157	220.377
2018	长治市	14	1404	山西省	0.0772848	2.31756	10.7693	0.773759	0.465423	0.0329253	2.57227	0.487108	739.005	155619	0	0.00085546	3.2024	1.3818	-0.216109	209.9
2019	长治市	14	1404	山西省	0.073121	2.27221	10.7625	0.816495	0.456824	0.0327449	2.87077	0.500051	987.989	208050	0	0.00091176	3.44263	1.5151	-0.0939353	218.522
2011	阜阳市	34	3412	安徽省	0.171872	3.27145	9.32385	0.813762	0.257352	0.055496	2.09149	0.0911216	19.0159	7080.26	0	0.00028465	1.6686	0.510049	-1.27939	55.99
2012	阜阳市	34	3412	安徽省	0.165385	3.20362	9.44272	0.793947	0.254556	0.0676105	2.21321	0.180414	25.6303	9543	0	0.00028079	1.8972	0.592205	-1.19679	110.79
2013	阜阳市	34	3412	安徽省	0.155454	3.09508	9.2193	0.809199	0.27333	0.0566522	2.38472	0.0904372	32.2446	12005.7	0	0.00020067	2.09331	0.676336	-1.04718	139.28
2014	阜阳市	34	3412	安徽省	0.116103	2.64398	9.6358	0.807257	0.292941	0.054679	2.53055	0.122613	111.111	41370.4	0	0.0003326	2.1715	0.8213	-1.23067	116.9
2015	阜阳市	34	3412	安徽省	0.11269	2.61038	9.68788	0.900098	0.278137	0.0652265	2.87167	0.0831563	46.335	17252.1	0	0.00032474	2.3496	0.9001	-1.1293	141.84
2016	阜阳市	34	3412	安徽省	0.11168	2.60669	9.77804	0.97135	0.306202	0.0659752	3.25912	0.096449	51.8945	19322	0	0.00039924	2.5483	0.9776	-1.01298	203.969
2017	阜阳市	34	3412	安徽省	0.108399	2.57843	9.88001	0.967823	0.305931	0.0630443	3.53677	0.113571	74.7532	27833.1	0	0.00031895	2.7713	1.0748	-0.743673	243.187
2018	阜阳市	34	3412	安徽省	0.104612	2.54548	9.97994	0.965155	0.325657	0.0607106	3.80595	0.118353	104.449	38890	0	0.00030841	3.0113	1.183	-0.410064	231.626
2019	阜阳市	34	3412	安徽省	0.100811	2.5112	10.3999	1.2788	0.306174	0.0436446	2.78649	0.128942	125.888	46872.4	0	0.00031657	3.2844	1.3079	-0.264023	240.319
2011	防城港市	45	4506	广西壮族自治区	0.132755	3.03322	10.7667	0.635741	0.465653	0.0197019	1.39183	0.271141			0	0.00087623	1.9722	0.6502	-0.65411	68.37
2012	防城港市	45	4506	广西壮族自治区	0.123667	2.94509	10.8258	0.639163	0.475701	0.0272923	1.48837	0.512813			0	0.00087432	2.2203	0.7539	-0.488899	89.86
2013	防城港市	45	4506	广西壮族自治区	0.115678	2.85415	10.9414	0.542391	0.460161	0.0196364	1.46441	0.307757			0	0.00173348	2.4423	0.8557	-0.481486	131.88
2014	防城港市	45	4506	广西壮族自治区	0.0943577	2.56296	11.085	0.522236	0.455286	0.0198389	1.44403	0.789722			0	0.00160256	2.5727	1.0038	-0.359019	134.22
2015	防城港市	45	4506	广西壮族自治区	0.0892145	2.50901	11.1268	0.543872	0.395159	0.0225488	1.50406	0.307039			0	0.00136986	2.7579	1.0992	-0.351559	152.12
2016	防城港市	45	4506	广西壮族自治区	0.0840319	2.4567	11.2008	0.536402	0.436098	0.0225515	1.58835	0.320189			0	0.00125	2.9758	1.2113	-0.284434	205.18
2017	防城港市	45	4506	广西壮族自治区	0.0788617	2.39879	11.2816	0.634649	0.395139	0.0223959	1.68367	0.317595			0	0.00113402	3.2079	1.3373	-0.0590738	251.858
2018	防城港市	45	4506	广西壮族自治区	0.0742411	2.34829	11.2064	0.745035	0.345347	0.0227682	1.92355	0.318319			0	0.00080808	3.4325	1.4617	0.0163658	241.097
2019	防城港市	45	4506	广西壮族自治区	0.0682037	2.27948	11.2005	0.788938	0.339765	0.0283424	2.11247	0.342483			0	0.0009	3.6385	1.5962	0.36742	247.391
2011	阳江市	44	4417	广东省	0.0686679	2.13318	10.3574	0.789188	0.431207	0.0209766	1.29892	0.264959			0	0.0012337	1.68782	0.791221	-0.920537	62.16
2012	阳江市	44	4417	广东省	0.0637289	2.07784	10.4939	0.738829	0.419059	0.0268983	1.30278	1.09507			0	0.00098731	1.91201	0.92019	-0.587817	105.99
2013	阳江市	44	4417	广东省	0.0633124	2.07784	10.5047	0.648452	0.469968	0.0239474	1.28655	0.323264			0	0.00091614	2.14336	1.03153	-0.771685	147.03
2014	阳江市	44	4417	广东省	0.0453944	1.84879	10.7566	0.73808	0.509456	0.0223166	1.37085	1.05021			0	0.00093978	2.12398	1.14885	-0.47467	123.67
2015	阳江市	44	4417	广东省	0.0444836	1.84065	10.8177	0.851983	0.39747	0.0222821	1.40888	0.337747			0	0.00092847	2.30877	1.25432	-0.335818	150.18
2016	阳江市	44	4417	广东省	0.0419346	1.81089	10.8284	1.01927	0.298413	0.0259039	1.53289	0.339645			0	0.00088435	2.5281	1.39606	-0.131907	201.261
2017	阳江市	44	4417	广东省	0.0406199	1.79695	10.8536	1.2164	0.313997	0.0255139	1.64658	0.279166			0	0.00087542	2.75681	1.53417	0.0749916	249.613
2018	阳江市	44	4417	广东省	0.0366954	1.74771	10.8775	1.43772	0.276801	0.026558	1.76674	0.29604			0	0.00104027	2.93601	1.67991	0.334127	245.199
2019	阳江市	44	4417	广东省	0.0333375	1.70499	10.828	1.34289	0.265325	0.0307861	2.05578	0.292136			0	0.00093023	3.12557	1.83319	0.399057	254.793
2011	阳泉市	14	1403	山西省	0.0819796	2.55132	10.5584	0.655451	0.656489	0.0293101	2.65751	0.785894	1093.08	134031	0	0.00106789	1.96222	0.7691	-0.482644	23.34
2012	阳泉市	14	1403	山西省	0.0722324	2.42221	10.6852	0.67227	0.642337	0.0363695	2.70142	0.827492	1340.43	164360	0	0.00151745	2.10708	0.8699	-0.214231	70.22
2013	阳泉市	14	1403	山西省	0.0676973	2.36831	10.7364	0.704404	0.555235	0.0308545	2.88593	0.709751	1587.77	194688	0	0.00143505	2.31147	0.976	0.0390663	116.37
2014	阳泉市	14	1403	山西省	0.0630985	2.31104	10.7006	0.79773	0.541354	0.0312897	2.92279	0.906667	1766.18	216564	0	0.00142857	2.48252	1.0742	-0.0181654	110.39
2015	阳泉市	14	1403	山西省	0.0610888	2.29807	10.6617	0.973309	0.438531	0.0357656	3.4737	0.673102	1807.34	221611	0	0.00135644	2.6414	1.1494	0.0420962	129.27
2016	阳泉市	14	1403	山西省	0.059159	2.28403	10.7024	1.04747	0.431186	0.0329688	3.37768	0.695448	1857.43	227753	1	0.00128788	2.78012	1.2172	0.303107	182.338
2017	阳泉市	14	1403	山西省	0.0577574	2.28192	10.7746	1.07318	0.471412	0.0319811	3.5173	0.718292	2139.31	262316	1	0.00143939	2.95805	1.2963	0.0413227	222.201
2018	阳泉市	14	1403	山西省	0.0540503	2.23566	10.8585	1.09547	0.464895	0.0272658	3.5548	0.73954	2476.89	303709	1	0.00128788	3.14737	1.4078	0.906788	214.155
2019	阳泉市	14	1403	山西省	0.0499764	2.18209	10.8352	1.16033	0.433924	0.0292164	3.98866	0.766661	2639.55	323655	1	0.00181818	3.35824	1.539	1.84248	224.361
2011	陇南市	62	6212	甘肃省	0.279448	4.62591	8.77292	1.4295	0.118582	0.0992209	3.09871	0.128589			0	7.085e-05	1.21236	0.26208	-1.57224	38.35
2012	陇南市	62	6212	甘肃省	0.277068	4.55781	9.08353	1.44016	0.108882	0.125656	3.18833	0.124577			0	7.04e-05	1.40767	0.308848	-1.51495	50.99
2013	陇南市	62	6212	甘肃省	0.265476	4.39918	9.08432	1.53963	0.275077	0.10835	3.51074	0.0689172			0	0.00052836	1.55548	0.353583	-1.38597	92.13
2014	陇南市	62	6212	甘肃省	0.252319	4.22529	9.2273	1.82936	0.299674	0.109655	3.81697	0.13964			0	0.00053004	1.70013	0.40237	-0.925463	72.68
2015	陇南市	62	6212	甘肃省	0.191584	3.49954	9.40689	2.35739	0.261348	0.106908	3.81303	0.0824801			0	0.00087873	1.8915	0.5405	-0.90412	96.58
2016	陇南市	62	6212	甘肃省	0.192016	3.49979	9.53279	2.62865	0.266814	0.112683	3.94558	0.0830805			0	0.00090592	2.05038	0.585858	-0.915087	160.215
2017	陇南市	62	6212	甘肃省	0.189342	3.47404	9.48136	2.88234	0.115817	0.12143	4.18683	0.0907909			0	0.00090592	2.2185	0.638593	-0.682252	201.113
2018	陇南市	62	6212	甘肃省	0.181675	3.39161	9.57679	3.13167	0.228016	0.117702	4.08945	0.0977601			0	0.00013889	2.3782	0.7012	-1.741	183.666
2019	陇南市	62	6212	甘肃省	0.174506	3.31166	9.73317	2.43018	0.0847619	0.106804	3.76117	0.118853			0	0.00055749	2.5613	0.77342	-0.33344	189.715
2011	随州市	42	4213	湖北省	0.0712673	2.1368	10.0822	0.699554	0.236045	0.0216359	1.39615	0.179506	183.952	20450.2	0	0.00023193	1.587	0.7427	-0.987181	45.02
2012	随州市	42	4213	湖北省	0.0723433	2.15833	10.2096	0.674626	0.268751	0.0279057	1.4635	0.303332	269.07	29912.9	0	0.0003506	1.8171	0.8419	-0.862916	85.56
2013	随州市	42	4213	湖北省	0.0657938	2.08704	10.1526	0.677346	0.296603	0.0224332	1.58371	0.185634	354.188	39375.6	0	0.00062208	1.9806	0.949	-0.601995	130.98
2014	随州市	42	4213	湖北省	0.0512888	1.91413	10.409	0.69253	0.353705	0.0233597	1.7174	0.30992	420.549	46753.1	0	0.00058275	2.2939	1.1984	-0.30801	131
2015	随州市	42	4213	湖北省	0.0382006	1.75019	10.4885	0.735546	0.283075	0.0250745	1.8159	0.181265	545.382	60630.9	1	0.00035433	2.2791	1.3022	-0.637308	155.75
2016	随州市	42	4213	湖北省	0.0387403	1.76167	10.5662	0.785928	0.310448	0.0271341	1.9121	0.189172	544.036	60481.3	1	0.00043651	2.4799	1.4077	-0.574304	214.198
2017	随州市	42	4213	湖北省	0.038586	1.76572	10.6511	0.779387	0.317662	0.0263212	1.96521	0.191339	621.504	69093.5	1	0.00047809	2.6959	1.5268	-0.436613	249.217
2018	随州市	42	4213	湖北省	0.038316	1.76787	10.7294	0.774053	0.307392	0.0235085	2.02524	0.197219	631.999	70260.2	1	0.00044	2.9237	1.6538	-0.284237	248.922
2019	随州市	42	4213	湖北省	0.0380045	1.76639	10.8663	0.848996	0.310797	0.0209954	1.92142	0.224924	758.948	84373.4	1	0.00048	3.1961	1.8094	-0.117917	256.977
2011	雅安市	51	5118	四川省	0.126873	2.76389	10.0496	0.463568	0.267225	0.0260159	2.2749	0.385546	20.0119	3439.19	0	0.00135222	1.7326	0.62687	-0.833594	46.18
2012	雅安市	51	5118	四川省	0.128337	2.78974	10.1719	0.445637	0.324892	0.035742	2.31941	0.414233	120.403	20692.1	0	0.00140935	2.0049	0.71867	-0.540402	88.43
2013	雅安市	51	5118	四川省	0.124051	2.74978	10.1895	0.476514	0.0878635	0.0370216	3.0034	0.352374	220.794	37945	0	0.00121251	2.2254	0.8093	-0.719544	139.17
2014	雅安市	51	5118	四川省	0.118699	2.69821	10.3107	0.498337	0.0877106	0.0294506	3.13404	0.416487	160.508	27584.4	0	0.00152769	2.4435	0.9056	-0.5235	124.95
2015	雅安市	51	5118	四川省	0.0999468	2.48334	10.3897	0.531127	0.136376	0.0353352	3.0225	0.414521	218.364	37527.4	0	0.00147436	2.53185	1.01953	-0.457286	141.42
2016	雅安市	51	5118	四川省	0.0967629	2.45574	10.4726	0.609437	0.212334	0.031736	2.87883	0.442772	271.791	46709.3	1	0.00148387	2.7352	1.1138	-0.298315	189.501
2017	雅安市	51	5118	四川省	0.0951387	2.44809	10.5757	0.73161	0.253561	0.0300964	2.81923	0.475913	317.5	54564.7	1	0.00149351	2.9732	1.2145	-0.117466	242.895
2018	雅安市	51	5118	四川省	0.092623	2.43151	10.6451	0.84904	0.306647	0.0304864	2.76046	0.499031	391.22	67233.9	1	0.00116883	3.2198	1.3242	1.02492	226.276
2019	雅安市	51	5118	四川省	0.0890473	2.40251	10.7576	1.62205	0.29533	0.0298047	2.72277	0.569321	436.677	75046.1	1	0.00084967	3.5043	1.4586	2.08994	231.147
2011	青岛市	37	3702	山东省	0.203489	2.30942	11.2327	1.00231	0.860316	0.0170265	2.35598	0.927064	3653.42	860983	0	0.00062745	2.85675	1.237	0.0401247	68.36
2012	青岛市	37	3702	山东省	0.206724	2.29771	11.3227	1.05087	0.874934	0.0196169	2.38033	1.07586	4369.12	1029649	0	0.00072917	3.2145	1.399	0.213939	113.23
2013	青岛市	37	3702	山东省	0.0553185	2.23934	11.5468	1.10202	0.777864	0.0215244	2.47674	1.10224	5084.82	1198315	0	0.00168481	3.5227	1.5731	0.706116	160.1
2014	青岛市	37	3702	山东省	0.0519831	2.19312	11.4776	1.14433	0.833008	0.0215283	2.42638	1.1384	6068.19	1430061	1	0.00174987	3.8294	1.7461	2.34142	155.56
2015	青岛市	37	3702	山东省	0.06036	2.41303	11.5378	1.21945	0.822921	0.0251711	2.50588	1.18264	15944.5	3757559	1	0.00185446	4.037	1.673	0.825568	175.92
2016	青岛市	37	3702	山东省	0.0582437	2.42629	11.6028	1.31689	0.81312	0.0252735	2.58696	1.2068	5654.38	1332539	1	0.00184244	4.3598	1.7969	0.860882	216.51
2017	青岛市	37	3702	山东省	0.0567933	2.43627	11.6887	1.35859	0.824817	0.023024	2.50837	1.24033	6618.65	1559785	1	0.00214018	4.7176	1.9364	1.28205	265.2
2018	青岛市	37	3702	山东省	0.0549409	2.44078	11.7634	1.39436	0.789802	0.0219142	2.56021	1.27791	8220.17	1937207	1	0.00241677	5.0817	2.082	1.43803	260.84
2019	青岛市	37	3702	山东省	0.0530174	2.41368	11.7303	1.70895	0.787917	0.0234283	2.9482	1.31696	8775.64	2068111	1	0.00276699	5.4484	2.2573	1.5884	271.526
2011	韶关市	44	4402	广东省	0.107351	2.72482	10.2667	1.02635	0.419339	0.0294277	1.75144	0.469089	2433.02	128832	0	0.00094254	2.03288	0.746061	-0.842176	64.78
2012	韶关市	44	4402	广东省	0.104989	2.70215	10.3641	1.06377	0.415282	0.0341503	1.73363	0.490619	3123.58	165397	0	0.00088388	2.31836	0.85797	-0.450266	106.79
2013	韶关市	44	4402	广东省	0.102195	2.67069	10.3351	1.05189	0.426446	0.0348671	1.81882	0.385535	3814.13	201963	0	0.00091659	2.55947	0.958357	-0.607765	146.15
2014	韶关市	44	4402	广东省	0.0580392	2.04927	10.5555	1.15434	0.415901	0.0356527	1.85485	1.0991	3937.51	208496	0	0.0009434	2.15833	1.05322	0.565734	134.11
2015	韶关市	44	4402	广东省	0.0559446	2.02509	10.581	1.31617	0.302745	0.0399185	1.96938	0.39025	15929.2	843472	0	0.00094025	2.35042	1.16065	0.388754	153.1
2016	韶关市	44	4402	广东省	0.0553333	2.02142	10.6308	1.35371	0.317302	0.0389082	2.00445	0.417094	16314.5	863876	0	0.00090361	2.58546	1.27903	0.624048	200.45
2017	韶关市	44	4402	广东省	0.0537736	2.00643	10.6445	1.49649	0.285298	0.0410998	2.10172	0.48575	18231	965355	0	0.00083582	2.83059	1.41076	0.708408	253.565
2018	韶关市	44	4402	广东省	0.0499904	1.96242	10.7138	1.63802	0.279139	0.0422556	2.088	0.508024	19922.1	1054899	0	0.00074405	3.02873	1.54337	1.06526	246.059
2019	韶关市	44	4402	广东省	0.0469028	1.92643	10.6861	1.58026	0.264125	0.0446569	2.31771	0.481667	21224.4	1123860	0	0.00077151	3.26339	1.69401	-0.0044104	254.794
2011	马鞍山市	34	3405	安徽省	0.104766	2.87533	10.859	0.382876	0.658328	0.0218614	1.66082	0.431193	365.196	76931.6	0	0.00065732	2.73294	0.950478	-0.857945	60.73
2012	马鞍山市	34	3405	安徽省	0.0986491	2.83297	10.937	0.417181	0.671405	0.0241537	1.71032	0.477042	463.226	97582.6	0	0.00065646	3.09369	1.09203	-0.697768	130.87
2013	马鞍山市	34	3405	安徽省	0.0918123	2.75911	10.9456	0.454743	1.11558	0.0242213	1.89228	0.582357	561.257	118234	0	0.00144483	3.40481	1.23402	-0.6341	165.36
2014	马鞍山市	34	3405	安徽省	0.0567845	2.17516	11.0036	0.511389	0.663456	0.0199872	1.93453	0.798238	611.405	128798	0	0.00153441	3.256	1.4969	-0.804149	154.3
2015	马鞍山市	34	3405	安徽省	0.0543126	2.15921	11.0154	0.662196	1.03843	0.0237226	2.04636	0.586441	702.276	147940	0	0.00127249	3.5262	1.6331	-0.718518	177.27
2016	马鞍山市	34	3405	安徽省	0.0523061	2.1526	11.0949	0.703791	0.656629	0.0208281	2.1312	0.599159	785.128	165394	1	0.00131004	3.8142	1.7719	-0.432213	221.421
2017	马鞍山市	34	3405	安徽省	0.0498238	2.13881	11.2214	0.746835	0.607626	0.0194965	2.0187	0.595066	921.545	194131	1	0.00157205	4.1403	1.9358	-0.32849	264.868
2018	马鞍山市	34	3405	安徽省	0.0484437	2.12103	11.3229	0.781489	0.666587	0.0194123	1.98284	0.639941	1003.06	211303	1	0.00179039	4.5108	2.1267	0.0873178	261.726
2019	马鞍山市	34	3405	安徽省	0.0456718	2.08793	11.4061	0.951788	0.625063	0.0177058	2.02389	0.649601	1237.34	260657	1	0.00187773	4.901	2.3473	0.185978	270.399
2011	驻马店市	41	4117	河南省	0.123233	2.72146	9.76399	0.706739	0.221547	0.0392995	1.37734	0.226433	18.7318	3749.48	0	0.00039457	1.57953	0.5804	-1.29719	49.66
2012	驻马店市	41	4117	河南省	0.119655	2.67783	9.88288	0.713218	0.219026	0.0446081	1.5095	0.220556	23.0591	4615.67	0	0.00030147	1.7671	0.6599	-1.21952	81.43
2013	驻马店市	41	4117	河南省	0.11384	2.61275	9.75325	0.701165	0.233755	0.045619	1.60031	0.132679	27.3865	5481.87	0	0.00054822	1.9431	0.7437	-1.19698	106.63
2014	驻马店市	41	4117	河南省	0.110589	2.57799	10.1048	0.851646	0.246339	0.0437567	1.72781	0.21073	30.8035	6165.83	0	0.00053525	2.132	0.827	-0.900425	103.39
2015	驻马店市	41	4117	河南省	0.100225	2.46436	10.2036	0.939371	0.250125	0.0424202	1.85388	0.130212	54.6696	10943	0	0.00050417	2.2608	0.9174	-0.868166	125.35
2016	驻马店市	41	4117	河南省	0.0968732	2.4316	10.2508	1.0158	0.254543	0.0413882	1.90266	0.145142	54.6865	10946.4	0	0.00065524	2.4158	0.9935	-0.634468	181.387
2017	驻马店市	41	4117	河南省	0.0952984	2.42341	10.345	1.06982	0.241401	0.04257	1.94825	0.167017	81.7737	16368.4	0	0.00074756	2.634	1.0869	-0.453345	228.458
2018	驻马店市	41	4117	河南省	0.0923891	2.39669	10.4273	1.11498	0.254078	0.0436227	2.00023	0.140065	97.8086	19578	0	0.00069574	2.842	1.1858	-0.300587	217.98
2019	驻马店市	41	4117	河南省	0.0864942	2.33556	10.5699	1.0637	0.26274	0.0425052	1.95294	0.143058	163.27	32681.2	0	0.0005083	3.0409	1.302	-0.261136	225.852
2011	鹤壁市	41	4106	河南省	0.0632785	2.08615	10.3661	0.255584	0.377334	0.0289801	1.17617	0.433227	149.592	32431.5	0	0.0004905	1.72545	0.8271	-0.952901	53.66
2012	鹤壁市	41	4106	河南省	0.0598706	2.05408	10.4474	0.267915	0.391145	0.0305035	1.28845	0.442099	183.698	39825.7	0	0.00042787	1.92837	0.9388	-0.807397	93.97
2013	鹤壁市	41	4106	河南省	0.0551333	2.00113	10.5315	0.257354	0.456053	0.0317284	1.31096	0.289848	217.804	47219.9	0	0.00048632	2.1228	1.0608	-0.800583	144.44
2014	鹤壁市	41	4106	河南省	0.0523435	1.97395	10.6584	0.346297	0.500827	0.029736	1.34278	0.440531	234.94	50934.9	0	0.00066106	2.3113	1.1709	-0.509859	123.81
2015	鹤壁市	41	4106	河南省	0.0453352	1.88842	10.7095	0.399663	0.459912	0.0253123	1.42401	0.298691	280.674	60850.1	0	0.00071514	2.454	1.2995	-0.57927	130.32
2016	鹤壁市	41	4106	河南省	0.0430179	1.86735	10.7777	0.410367	0.480216	0.0237386	1.46574	0.303465	271.57	58876.4	0	0.00065089	2.6184	1.4022	-0.482722	179.97
2017	鹤壁市	41	4106	河南省	0.0408049	1.86089	10.8429	0.441095	0.487941	0.023667	1.49306	0.323584	344.74	74739.7	0	0.00088235	2.852	1.5326	-0.419889	223.798
2018	鹤壁市	41	4106	河南省	0.0395593	1.84213	10.8792	0.469436	0.494271	0.0256843	1.48477	0.366834	333.844	72377.3	0	0.00088235	3.0688	1.6659	-0.248541	216.577
2019	鹤壁市	41	4106	河南省	0.0358839	1.79677	11.0132	0.559186	0.480649	0.0241975	1.42041	0.37285	397.095	86090.1	0	0.00134503	3.2836	1.8275	-0.139317	228.03
2011	鹰潭市	36	3606	江西省	0.080045	2.29798	10.541	0.410125	0.569941	0.0236679	1.37702	0.44796	303.651	16911.7	0	0.00033113	1.75178	0.762316	-0.958747	63.96
2012	鹰潭市	36	3606	江西省	0.0755453	2.2587	10.6561	0.440662	0.668067	0.026304	1.44263	0.465489	357.831	19929.2	0	0.00056911	1.98827	0.880271	-0.820772	112.59
2013	鹰潭市	36	3606	江西省	0.0733593	2.24675	10.6982	0.469319	0.65894	0.0258643	1.43647	0.327301	412.011	22946.7	0	0.00112631	2.209	0.9832	-0.807025	144.57
2014	鹰潭市	36	3606	江西省	0.0662086	2.16661	10.8782	0.486691	0.638345	0.0259611	1.52871	0.486913	460.804	25664.2	0	0.00111288	2.4591	1.135	-0.639771	146.24
2015	鹰潭市	36	3606	江西省	0.0655216	2.17653	10.9254	0.554059	0.64984	0.0280876	1.62854	0.33933	565.934	31519.4	0	0.00118577	2.6952	1.2383	-0.536449	163.33
2016	鹰潭市	36	3606	江西省	0.0621756	2.15132	11.0044	0.588346	0.637486	0.0267145	1.74442	0.365831	688.448	38342.8	0	0.0009375	2.9116	1.3534	-0.0794658	210.889
2017	鹰潭市	36	3606	江西省	0.0605502	2.15063	11.0826	0.6429	0.586305	0.0254682	1.74604	0.362834	1276.49	71093.5	0	0.00117188	3.1696	1.4738	-0.335633	260.558
2018	鹰潭市	36	3606	江西省	0.0570837	2.12221	11.1552	0.69186	0.575189	0.0295219	1.7757	0.373859	896.646	49938.2	0	0.0009375	3.4263	1.6145	-0.105124	256.08
2019	鹰潭市	36	3606	江西省	0.0544617	2.10273	11.2883	0.765542	0.566911	0.0284419	1.77469	0.389503	1106.5	61626.1	0	0.00085271	3.7151	1.7668	0.136401	259.296
2011	黄冈市	42	4211	湖北省	0.121543	2.7089	9.73554	0.855895	0.230931	0.0421712	1.5637	0.350095			0	0.00048267	1.4731	0.5438	-1.28787	58.31
2012	黄冈市	42	4211	湖北省	0.122819	2.72957	9.86371	0.850141	0.231354	0.0499671	1.66545	0.354907			0	0.00053959	1.6765	0.6142	-1.14778	103.2
2013	黄冈市	42	4211	湖北省	0.114641	2.646	9.7851	0.871932	0.265859	0.0452799	1.78128	0.180486			0	0.00088701	1.8432	0.6966	-1.20319	140.46
2014	黄冈市	42	4211	湖北省	0.0995704	2.47571	10.0488	0.880259	0.278061	0.0511584	1.92246	0.328035			0	0.00086283	2.3242	0.9388	-0.964874	133.29
2015	黄冈市	42	4211	湖北省	0.076346	2.2064	10.1371	0.956052	0.279656	0.0524908	2.08602	0.17534			0	0.00076726	2.262	1.0252	-0.887459	144.96
2016	黄冈市	42	4211	湖北省	0.0784348	2.23871	10.2173	1.03484	0.264118	0.0514776	2.22551	0.179401			0	0.00080429	2.4796	1.1076	-0.803649	200.126
2017	黄冈市	42	4211	湖北省	0.0761575	2.21888	10.3005	1.01205	0.293366	0.0490687	2.31497	0.216188			0	0.00080645	2.6884	1.2116	-0.678928	246.704
2018	黄冈市	42	4211	湖北省	0.0730127	2.189	10.3774	0.994129	0.288511	0.0442162	2.41165	0.218328			0	0.00086137	2.8978	1.3238	-0.504476	238.225
2019	黄冈市	42	4211	湖北省	0.073043	2.19544	10.5101	1.1903	0.264633	0.0397724	2.35273	0.233613			0	0.00081191	3.1812	1.449	-0.256482	247.605
2011	黄山市	34	3410	安徽省	0.0884296	2.34758	10.1496	0.911044	0.472863	0.0280097	2.39782	0.294581	297.479	10126.2	0	0.0012154	1.8669	0.795244	-0.556823	65.27
2012	黄山市	34	3410	安徽省	0.0848826	2.31506	10.2672	0.915243	0.446941	0.0304573	2.53163	0.469458	292.623	9960.9	0	0.00128639	2.1208	0.916088	-0.487629	119.58
2013	黄山市	34	3410	安徽省	0.078634	2.24807	10.3733	0.920786	0.434318	0.0273863	2.57979	0.332355	287.767	9795.59	0	0.00162933	2.33556	1.03892	-0.346484	149.87
2014	黄山市	34	3410	安徽省	0.0749147	2.21111	10.5269	0.93264	0.455037	0.0277483	2.65725	0.477915	340.137	11578.2	0	0.00135501	2.4194	1.0942	-0.572724	159.77
2015	黄山市	34	3410	安徽省	0.0739533	2.20906	10.566	1.24668	0.447977	0.0297274	2.79256	0.330413	404.565	13771.4	0	0.0013541	2.6226	1.1872	-0.545304	167.37
2016	黄山市	34	3410	安徽省	0.072864	2.20631	10.6432	1.32107	0.443176	0.0305041	2.83443	0.337243	438.433	14924.2	1	0.00128378	2.8393	1.2869	-0.474435	215.014
2017	黄山市	34	3410	安徽省	0.0710997	2.19617	10.6976	1.47708	0.404827	0.0304991	3.06226	0.344066	490.378	16692.5	1	0.00128378	3.0821	1.4034	-0.249475	263.161
2018	黄山市	34	3410	安徽省	0.0694427	2.17991	10.791	1.62493	0.41815	0.0295554	3.0916	0.401154	615.281	20944.2	1	0.00127517	3.3551	1.5391	0.0210584	254.663
2019	黄山市	34	3410	安徽省	0.0671684	2.16017	10.9657	1.66917	0.411882	0.0265001	2.80184	0.420236	806.169	27442	1	0.00120805	3.6658	1.697	0.180869	265.934
2011	黄石市	42	4202	湖北省	0.0906124	2.62109	10.5473	0.484047	0.421032	0.0184611	1.49588	0.735218	356.773	73294.5	0	0.00099962	1.7003	0.6487	-0.756578	42.73
2012	黄石市	42	4202	湖北省	0.0919467	2.67674	10.662	0.480794	0.468887	0.0248785	1.55671	0.680982	503.289	103394	0	0.00069018	2.0014	0.7477	-0.542916	88.74
2013	黄石市	42	4202	湖北省	0.0816256	2.51178	10.6826	0.497223	0.521825	0.0188288	1.64291	0.534364	649.806	133494	0	0.00084002	2.133	0.8492	-0.541031	135.81
2014	黄石市	42	4202	湖北省	0.068043	2.30063	10.8157	0.539161	0.534744	0.0212467	1.71061	1.03991	732.826	150550	0	0.00079636	2.5208	1.0957	-0.30799	130.58
2015	黄石市	42	4202	湖北省	0.067086	2.2939	10.8208	0.646676	0.445522	0.0256043	1.84714	0.530604	843.446	173275	1	0.00067517	2.7536	1.2004	-0.253143	145.27
2016	黄石市	42	4202	湖北省	0.0675092	2.31381	10.8787	0.651466	0.473959	0.0283736	1.95703	0.529356	860.776	176836	1	0.00074349	2.9906	1.2925	-0.207892	200.853
2017	黄石市	42	4202	湖北省	0.0670283	2.32859	10.9792	0.625124	0.495342	0.0260026	1.85464	0.550197	877.418	180254	1	0.0007037	3.2535	1.3972	-0.0736273	249.418
2018	黄石市	42	4202	湖北省	0.066878	2.33567	11.0705	0.604679	0.474715	0.0246779	1.8558	0.562237	1008.4	207163	1	0.00069597	3.5327	1.5125	0.42885	246.09
2019	黄石市	42	4202	湖北省	0.0663734	2.3447	11.1776	0.847331	0.449965	0.0237306	1.84202	0.584746	1301.71	267421	1	0.00098901	3.8725	1.6516	0.818828	252.784
2011	龙岩市	35	3508	福建省	0.102133	2.56059	10.7904	0.55123	0.61194	0.0229823	1.43539	0.312097	302.332	35428.9	0	0.00111713	2.1085	0.823444	-0.416481	61.17
2012	龙岩市	35	3508	福建省	0.097729	2.52927	10.8891	0.546092	0.61546	0.0283654	1.55161	0.456921	361.682	42383.8	0	0.00107962	2.3765	0.9396	-0.199743	105.98
2013	龙岩市	35	3508	福建省	0.09274	2.4845	10.7964	0.63562	0.587749	0.0269155	1.44126	0.365804	421.032	49338.8	0	0.00143286	2.6281	1.0578	-0.447105	136.25
2014	龙岩市	35	3508	福建省	0.0685596	2.16958	11.0464	0.635893	0.584384	0.0266316	1.64601	0.536622	383.172	44902.1	0	0.00108232	2.61531	1.20544	0.0776991	129.95
2015	龙岩市	35	3508	福建省	0.0645601	2.12581	11.1104	0.68111	0.483035	0.0316581	1.68167	0.349509	658.026	77110.9	0	0.00100551	2.8218	1.3274	0.227768	158.46
2016	龙岩市	35	3508	福建省	0.0622752	2.10742	11.1893	0.729269	0.47914	0.0290552	1.68171	0.374692	664.61	77882.4	0	0.00092949	3.0408	1.4429	0.718741	212.354
2017	龙岩市	35	3508	福建省	0.0604759	2.10358	11.3084	0.80736	0.462786	0.0280513	1.62583	0.408535	772.904	90572.9	0	0.00089744	3.3022	1.5698	0.935523	263.682
2018	龙岩市	35	3508	福建省	0.0580535	2.08459	11.4148	0.873175	0.501684	0.0265053	1.5572	0.402411	861.99	101012	0	0.00062893	3.5759	1.7154	0.742735	255.797
2019	龙岩市	35	3508	福建省	0.0553996	2.05817	11.5276	0.962824	0.482875	0.0256729	1.57492	0.369952	1043.18	122245	0	0.00075472	3.8815	1.8859	0.844601	262.759
